# Supplementary material for: The serological immunogenicity of the third and fourth doses of COVID-19 vaccine in patients with inflammatory rheumatic diseases on different biologic or targeted DMARDs: a Swedish nationwide study (COVID-19-REUMA)
Source: Microbiol Spectr. 2024 Mar 5;12(4):e02981-23. doi: 10.1128/spectrum.02981-23 (PMC10986619; doi:10.1128/spectrum.02981-23)
Supplement: Supplemental material — Raw data. [file spectrum.02981-23-s0001.xlsx]

## Sheet: Patienter
Studiekod	age	Kön 0=man, 1=kvinna	födelseår	Diagnos	Diagnosår	sjukdoms duration	noduli	RF kE/L	RTG	anti-CCP kE/L	extra-artikulära manif (vilka)	Rökning; aldrig=0; föred=1; rökare=2	komorbiditeter_vid inklusion(besök0=	DAS28_besök0	HAQ_besök0	BASFI_besök0	BASDAI_besök0	SLIDAI_besök0	BIVAS_besök0	Andra antikroppar(vilka)	tidigare sDMARDs(vilka)	antal_tidigare sDMARds	tidigare tDMARD/biologisk beh (vilka)	antal_tidigare tDMARds/biologiska	GRUPP	Biologisk behandling	Rituximab	IgG vid vaccination	senaste dosföre vacc_datum	Biologisk_senastedos	DMARD_dos-at inclusion	Prednisolon dos/dag	första vaccindos datum	biverkningar dos 1	COVID19-vaccin_dos1	COVID19-vaccin dos 2	COVID19-vaccin dos 3	Typ av vaccin (0= enbart mRNA, 1=kombination, 2=enbart adeno)	samtliga pos e 3 vaccinationer (1=pos)	samtliga pos e dos 4		andra vaccindos datum	Biverkningarvaccindos 2	prov1_datum	prov 1_nr	DAS28_besök1	HAQ_bersök1	BASFI	BASDAI
LU221	75	1	1947	RA	1982	40	0	1	1	1	tidigare vaskulitsår	0	levaxin beh hypotyreos, astma, op grå starr, hypertoni	2.35	1.88						MTX, klorokinfosfat, guld, SSZ	3	Enbrel, Humira, mabthera	3	Orencia+klorokinn fosfat	Orencia	Orencia			125	Klokonfosfat 250 mg/d	5	2021-04-17	inga	Pfizer	Pfizer	Pfizer	0	1	pos		2021-05-26	0	2021-07-06	221	2.35	1.88
LU267	23	1	1999	JIA	2009	13	0	0	0	0	0	0	0	2.76	0.25						MTX,SSZ, HCQ	3	Infliximab, Orencia (pågående)	1	orencia+MTX	Orencia			2021-07-09	750	0	10	2021-07-27	inga	Moderna	Moderna	Pfizer	0	1			2021-09-01	inga	2021-09-15	321	2.76	0.25
LU277	68	1	1954	RA	2004	18	0	0	0	1	0	1	hyperoni, lungsarkoidos, op aspergilus i lungor 2016, sepss 2017, multiola embolier ( hjärna, mjälte, öga, mage9)2018	5.43	1					ANA pos	MTX, Imurel;kolrefus	3	Enbrel, Humira, remicade, Mabtherra, Orencia (pågående)	4	Orencia mono	Orencia			2021-07-14	150	0	7.5	2021-05-26	yr i 5 dagar	Pfizer	Pfizer	Pfizer	0	1			2021-07-07	inga	2021-07-21	277	4.92	0.88
LU296	59	1	1963	Ra	1986	36	1	1	1	1	noduli	0	DN typ 2, övervikt, hypertoni, MI 2012, katarakt op, gonartros vä, sömnapné CPAP beh	4.45	1.25						MTX	1	enbrel, Remicade, orencia	3	Orencia mono	Orencia				125	0	6	2021-05-10	öm i armen, trött i 1 dag	Pfizer	Pfizer	Moderna	0	1			2021-06-21	mer trött	2021-08-31	296	4.77	1.5
LU300	69	0	1953	RA	2003	19	1	1	1	1	noduli	2	hypotyreos, MI 2012-PCI, skivepielca op 2020, diskbråck	5.09	0.5						MTX, SSZ	2	Enbrel,Humira, Olumiant, orencia pågående	3	Orencia mono	Orencia					0	0	2021-05-03	trött dagen efter	Astra Zeneca	Astra Zeneca	Pfizer	1	1			2021-07-07	0	2021-08-31	300	4.51	0.5
LU312	60	0	1962	Psa	1995	27					hudpssoriasis	1	lungkolaps	2.95	0.63						MTX,SSZ	2	Remicade, Orencia pågående	1	Orencia mono	Orencia				125	0	2.5	2021-05-29	sjukdomskänska och ledvärk i en vecka	Pfizer	0	Pfizer	0	1			2021-07-10	0	2021-09-08	312	4.25	0.88
LU111	62	1	1960	RA	1999	23	0	0	1	1	0	1	0	4.01	0.5						MTX, Imurel	2	Roactemra	1	Orencia mono	Orencia	Orencia		2021-05-25	125	0	0	2021-06-10	svettningar I NÅGRA DAGAR	Moderna	Moderna	0					2021-07-27	svettningar	2021-08-31	305	4.5	0.38
LU335	57	1	1965	SpA	1994	28						1	0		0.75	2.6	1.7				SSZ, MTX, AZA	2	Enbrel, Humira, Simponi, Orencia pågående	3	Orencia+AZA	Orencia					AZA 200 mg/dygn	0	2021-05-06	inga	Pfizer	Pfizer	Pfizer	0	1			2021-06-17	kunde ej lyfta arment pga värk i ett dygn	2021-09-29	335	3.78	0.75	2.6	4.5
LU297	75	1	1947	RA/SLE	2000	22	1	1	0	1	ILD/lungfibros	1	lungfibros	4.6	1.38					ANA pos	Plaq, MTX,	2	enbrel, mabthera, orencia pågående, remicade, simponi, cimzia, Rinvoq	7	Orencia mono	Orencia					0	5	2021-04-17	hv+trötthet i 1 dag	Pfizer	Pfizer	Pfizer	0	1	pos		2021-05-29	hv+trötthet ngt längre, svullnad i armen	2021-08-31	297	4.17	1.25
KS052	60	1	1962	systemisk skleros	2017	5	0	0	0	0	1	0	0	NA	0.38	NA	NA	NA	NA	anti-Scl 70	cellcept	1	0	0	IL6 mono	tocilizumab			1/vecka		162mg/vecka	5	2021-05-03	trött	Pfizer	Pfizer		0	1			2021-06-21	trött	2021-08-12	1	NA	0.38
LU310	67	0	1955	PsA	1999	23					hudpsoriasis	1	hypertoni, diskbråck	3.49	1.5						MTX, SSX, Arava	2	Enbrel, Humita/amgevita, remicade, Cimzia, Cosentix, Orencia pågående	5	Orencia+MTX	Orencia				125	MTX 15 mg/v	0	2021-06-10	influensa känskla med ont i kroppen en dag efter vacc	Astra Zeneca	Astra Zeneca	Pfizer	1	1	pos		2021-07-24	inga	2021-09-06	310	2.07	0.75
LU329	73	1	1949	RA/SLE	1994	28	0	1	1	0	0	0	M-kompomnent, op pappilom hö bröst app op med peritonit, engagerade äggledare, ovarie opererad, FF (eliquis beh), op hemangion i pankres	4.65	1.5						MTX, HCQ, SSZ	2	mabthera, Orencia pågående	1	Orencia+MTX	Orencia				125	MTX 15 mg/v	0	2021-05-07	frossa, feber 38-39C i kbappt 2 dygn	Astra Zeneca	Astra Zeneca	Pfizer	1	1	pos		2021-06-15	inga	2021-09-22	329	4.65	1.5
LU110	79	1	1943	JIA/RA	1978	44	0	1	1	1	0	0	septisk artrit i vä armbåde, osteoporos	5.14	1.88						MTX, Plaq, SSZ	2	Enbrel, Humira, Kevzara	3	Orencia+MTX	Orencia	Orencia		2021-05-24	125	MTX 10mg/v	5	2021-06-21	inga	Pfizer	Pfizer	Moderna	0	1			2021-08-02	inga	2021-08-25	294	3.47	2
LU304	57	0	1965	polyartrit	2005	17	0	0	1	0		1	gamal polio skada, DVT, fibromyalgi, hypertoni	1.82	0.88						MTX	0	Enbrel, Humira, Cimziai, RoActemta, orencia (pågående)	4	orencia+MTX	Orencia			2021-08-06		MTX 20 mg/v	5	2021-04-29	0	Pfizer	Pfizer	Pfizer	0	1			2021-06-10	0	2021-08-31	304	1.61	1.38
LU326	75	1	1947	RA	2001	21	0	1	1	1	0	1	kotkompressioner, återkommande depressioner, emfysem	3.2	1						MTX	0	Enbrel, Cimzia, Orencia pågående	2	Orencia+MTX	Orencia				62.5	MTX20 mg/v	0	2021-06-22	inga	Pfizer	Pfizer	Pfizer	0	1			2021-07-08	ömhet iarmen, små ruggig i en dag	2021-09-15	326	3.3	1
LU336	63	1	1959	RA	1985	37	0	1	1	1	0	1	vitiligo, livmodershals ca 2015	2.65	1.13						MTX	0	Enbrel,Manthera, Orencia pågående	2	Orencia+MTX	Orencia					MTX 17,5mg/v	0	2021-05-05	inga	Pfizer	Pfizer	Moderna	0	1			2021-06-09	inga	2021-09-29	336	2.06	1.13
LU339	58	1	1964	PsA	2001	21							Crohns sjudom	3.62	0						MTX	0	Enbrel, Humira, Cimzia, Orrncia pågående	3	Orencia+MTX	Orencia					MTX 15mg/v	0	2021-06-01	huvudvärk i 1 dag	Pfizer	Pfizer	Pfizer	0	1			2021-06-21	inga	2021-09-30	339	3.62	0
LU340	62	0	1960	polyartrit/seronegRA	2012	10	0	0	1	0	0	1	IgA -MGUS, artros i knäna	2.98	0						MTX	0	Olumiant, Cimzia, Etanercept, matbera, Orencia pågående	4	Orencia+MTX	Orencia					MTX20mg/v	0	2021-05-06	ömhret i armen i en dag	Pfizer	Pfizer	Pfizer	0	1			2021-06-17	inga	2021-10-06	340	2.98	0.13
LU345	51	1	1971	JIA	1983	39	0	1	1	1	0	0	0	5.56	1					ANA pos, ENA pos, SSA/SSB pos	MTX	1	Enbrel, Kevzara, Olumiant; Orencia pågående	3	Orencia mono	Orencia					0	5	2021-06-08	inga	Pfizer	Pfizer	Pfizer	0	1			2021-07-20	inga	2021-10-06	345	4.38	1
LU347	68	1	1954	RA	2012	10	1	1	1	1	noduli	1	0	1.7	0.25						MTX	0	Orencia pågående	0	Orencia+MTX	Orencia					MTX15 mg/v	0	2021-04-29	inga	Pfizer	Pfizer		0	1			2021-06-10	inga	2021-10-06	347	2.84	0.38
LU348	63	1	1959	seroneg RA	1994	28	0	1	0	0	0	0	migrän, utmattninigssyndrom	3.38	0.13						MTX	0	Enbrel, Cimzia, Orencia pågående	2	Orencia+MTX	Orencia					MTX20 mg/v	0	2021-06-16	sjukdomskänsla i 1 dygn	Pfizer	Pfizer	Pfizer	0	1			2021-07-28	trött och utslagen i 2 dagar	2021-10-13	348	3.38	0.13
LU337	76	1	1946	RA	1994	28	0		0	0	0	1	hjärtinfarkt (april 2021), astma, hypertoni	4.22	1.75						MTX,SSZ, HCQ	2	Enbrel, Remicade, Humira, orencia pågående	3	Orencia+SSZ	Orencia					SSZ 2000mg/dygn	0	2021-05-07	inga	Astra Zeneca	Astra Zeneca	Pfizer	1	1	pos		2021-06-18	inga	2021-09-29	337	3.21	1.75
GBG037	58	0	1964	PsA	2004	18					0	0	0	0.56	0						Salazopyrin, Arava	1	Inflektra	1	IL17 + Arava	Cosentyx 150mg/4v					Arava 10mgx1	0	2021-05-05	Inga	Pfizer	Pfizer	Pfizer	0	1			2021-06-17		2021-07-08			0
GBG001	64	0	1958	PsA	2001	21					0	0	Prostatacancer op 2020, hypertoni	1.64	0						Arava, MTX, Salazopyrin	3	Remicade	1	IL17 mono	Cosentyx 300mg/4v					0	0	2021-04-28	Öm i arm ett dygn	Moderna	Moderna	Moderna	0	1			2021-06-08		2021-06-24
GBG002	61	0	1961	PsA	2018	4					0	1	Gränshypertoni, Ileus hösten 2020	4.1	0.63						MTX, Prednsolon	1	Benepali, Imraldi	2	IL17 mono	Cosentyx 300mg/4v					0	0	2021-01-20	Öm i arm ett dygn, fick skov i januari-mars 2021, ledvärk trött stel, fick Prednkur	Pfizer	Pfizer	Pfizer	0	1			2021-02-17		2021-04-23			0.63
GBG005	68	0	1954	PsA	1994	28					0	0	Hypertoni, Diabetes typ 2	2.65	0.88						MTX, Ciklosporin, Guld, Arava	4	Remicade	1	IL17 mono	Cosentyx 150mg/4v					0	0	2021-04-27	Inga	Pfizer	Pfizer	Pfizer	0	1			2021-06-08		2021-07-05			0.75
GBG006	64	1	1958	PsA SAPHO	2005	17					0	1	Cararact, cornealsår, gikt	2.09	0.63						MTX, Salazopyrin, Prednisolon	2	Enbrel, Humira, Kineret, Remicade, Stelara	5	IL17 mono	Cosentyx 150mg/4v					0	0	2021-05-12	Öm i arm ett dygn	Pfizer	Pfizer	Pfizer	0	1			2021-06-23		2021-07-08			0.5
GBG007	60	0	1962	PsA	1985	37					0	0	Hypertoni, prediabetes, depression	4.16	0.88						MTX, Prednsolon	1	Inga	0	IL17 mono	Cosentyx 300mg/4v					0	0	2021-05-12	Inga	Pfizer	Pfizer	Moderna	0	1			2021-06-23		2021-07-08			0.88
GBG008	56	1	1966	PsA	2018	4					0	0	Hypothyreos, Whiplashskada, Gastric bypassop, IBS	3.89	1.13						MTX	1	Humira, Inflectra	2	IL17 mono	Cosentyx 300mg/4v					0	0	2021-05-31	Inga	Pfizer	Pfizer	Pfizer	0	1			2021-07-07		2021-07-26			1.63
GBG009	62	0	1960	axSpA	2015	7					0	0	0	1.88	0	0.2	1.2				Prednisolon	0	Humira	1	IL17 mono	Cosentyx 150mg/4v					0	0	2021-04-30	Inga	Pfizer	Pfizer	Pfizer	0	1			2021-06-11		2021-07-01			0
GBG014	54	1	1968	AS	2011	11					0	0	Hypothyreos, Psykiatri, haft lungemboli, höftprotesop bilat, gastric sleeve opererad 2016, haft förmaksflimmer,	3.33	1.13	7.4	9.2				MTX, Salazopyrin	2	Enbrel, Remicade,	2	IL17 mono	Cosentyx 150mg/4v					0	0	2021-05-06	Öm i arm	Pfizer	Pfizer	Pfizer	0	1			2021-07-22		2021-06-17			1.25
GBG017	52	1	1970	axSpA	1998	24					irit	0	MS, Pollenallergi, Migrän, Diskbråcksop, Astma, Sjögren	2.88	2.25	9.4	8.9				MTX, Salazopyrin	2	Inga	0	IL17 mono	Cosentyx 150mg/4v					0	0	2021-06-21	Inga	Pfizer	Pfizer	Pfizer	0	1			2021-08-09		2021-09-15			2.25
GBG021	53	0	1969	PsA	2007	15					0	0	Protesop vän knä	1.13	0						MTX, Salazopyrin	2	Simponi, Stelara	2	IL17 mono	Cosentyx 300mg/4v					0	0	2021-06-08	Lite ont i axill 1-2d	Pfizer	Pfizer	0	0	1			2021-07-27		2021-09-15			0
GBG022	38	0	1984	AS	2015	7					irit	1	Allergi, astma, depression, ångest, ADD	1.99	0.25	1.3	5.1				MTX, Salazopyrin, Prednisolon	3	Enbrel, Humira, Remicade	3	IL17 mono	Cosentyx 300mg/4v					0	0	2021-07-06	Inga	Pfizer	Pfizer	Pfizer	0	1			2021-08-26		2021-09-08			0.13
GBG024	48	0	1974	AS	1997	25					irit	0	0	2.1	0	1.4	0.8				Inga	0	Enbrel, Imraldi	2	IL17 mono	Cosentyx 150mg/4v					0	0	2021-06-02	Öm i arm	Moderna	Moderna	Pfizer	0	1			2021-07-21		2021-08-25			0
GBG026	70	1	1952	PsA	2002	20					0	0	Hypothyreos, astma, glaukom, depression	3.47	1.25						MTX, Salazopyrin, Arava	3	Enbrel, Humira, Orencia, Remicade, Cimzia, Stelara	6	IL17 mono	Cosentyx 300mg/4v					0	0	2021-06-07	Lokal rodnad	Moderna	Moderna	Pfizer	0	1			2021-07-21		2021-08-25			1.25
GBG027	59	0	1963	PsA	1982	40					irit	1	Hypertoni, njursvikt, AL amyloidos 2017, Autolog stamcellstransplanterad 2018,	2.96	0						MTX	1	Enbrel, Humira	2	IL17 mono	Cosentyx 300mg/4v					0	0	2021-03-31	Mer psoriasis	Pfizer	Pfizer	Pfizer	0	1			2021-05-12		2021-06-10			0
GBG031	53	1	1969	AS	2007	15					0	0	Raynaud	2.04	0.5	2.9	5.4				MTX	1	Enbrel, Humira, Remicade, Simponi	4	IL17 mono	Cosentyx 300mg/4v					0	0	2021-03-12	Huvudvärk, trötthet, muskelvärk	Astra Zeneca	Astra Zeneca	Pfizer	1	1			2021-06-04		2021-06-22			0.5
GBG034	39	1	1983	PsA	2001	21					0	1	Lymfödem hö arm	1.8	0.13						MTX	1	Enbrel, Humira	2	IL17 mono	Cosentyx 150mg/4v					0	0	2021-06-29	Öm i arm	Moderna	Moderna	Pfizer	0	1			2021-08-17		2021-09-22			0.25
GBG035	53	0	1969	AS	1981	41					0	0	Psoriasis	1.6	0.25	1.2	1				Inga	0	Benepali, Remicade	2	IL17 mono	Cosentyx 300mg/4v					0	0	2021-06-28	Feber 1 dygn	Pfizer	Pfizer	Pfizer	0	1			2021-08-16		2021-09-24			0.13
GBG036	42	1	1980	PsA	2007	15					0	1	Hypertoni, hidradenitis supurativa, migrän, gastric bypass,	3.13	0.75						MTX, Prednsolon	1	Inflektra, Cosentyx	2	IL17 mono	Taltz 160mg/4v					0	0	2021-04-29	Inga	Pfizer	Pfizer	Pfizer	0	1			2021-06-10		2021-07-01			0.75
GBG039	82	1	1940	axSpA	1979	43					0	1	Hypothyreos, hjärtsvikt, angina	3.17	1.38	7	3.1				Salazopyrin, Antimalaria, Prednisolon	2	Enbrel, Remicade,	2	IL17 mono	Cosentyx 150mg/4v					0	0	2021-03-30	Inga	Astra Zeneca	Astra Zeneca	Astra	2				2021-06-28		2021-06-29			1.38
GBG003	75	1	1947	PsA	2006	16		Pos			0	2	Hypertoni, förmaksflimmer, osteoporos, op för hypernefrom	3.78	1.5						MTX, Otezla	1	Enbrel, Mabthera, Remicade, Stelara	4	IL17+MTX	Cosentyx 300mg/4v					MTX 17,5 mg/v	1.25	2021-04-29	Inga	Pfizer	Pfizer	Pfizer	0	1			2021-06-10		2021-07-01			1.5
GBG010	63	0	1959	PsA	2018	4					0	1	Hypertoni, glaskroppsavlossning hö öga	1.67	0.13						MTX	0	Amgevita	1	IL17+MTX	Cosentyx 150mg/4v					MTX 17,5 mg/v	0	2021-05-04	Inga	Pfizer	Pfizer	Pfizer	0	1			2021-06-14		2021-07-08			0.25
GBG025	44	0	1978	PsA	2000	22					0	0	Hypertoni, cataract, reflux esofagit	2.26	0.75						MTX, Ciklosporin	2	Enbrel, Imraldi, Remicade	3	IL17+MTX	Cosentyx 150mg/4v					MTX 10mg/v	0	2021-06-16	Inga	Pfizer	Pfizer	Pfizer	0	1			2021-08-04		2021-09-06			0.63
GBG032	65	1	1957	PsA	1987	35					0	1	Diabetes typ 2, cataract, makuladegeneration, bröstcancer 2014, tarmpolyper op, gallop, osteoporos	4.59	1.75						MTX	0	Enbrel, Imraldi	2	IL17+MTX	Cosentyx 150mg/4v					MTX 20mg/v	0	2021-04-30	Öm i arm	Pfizer	Pfizer	Pfizer	0	1			2021-06-10		2021-06-22			1.75
GBG041	23	1	1999	PsA	2016	6					0	0	0	2.48	0.13						MTX	0	Imraldi	1	IL17+MTX	Cosentyx 300mg/4v					Metoject 15mg/v	0	2021-05-26	Öm i arm	Pfizer	Pfizer	Pfizer	0	1			2021-07-08		2021-08-25			0.13
LU182	38	0	1984	PsA	2008	14						0	hudpsoriasis, övervikt,gikt	3.54	0.88						MTX, sandimun	1	Enbrel, Humira	2	Cosentyx+Sandimun	Cosentyx	Cosentyx		2021-06-17	300	Sandimun 100 mg/dygn	0	2021-07-10	inga	Pfizer	Pfizer	Moderna	0	1			2021-08-21	inga	2021-09-08	311	4.59	1.13
GBG011	63	0	1959	PsA	1994	28					0	0	Hypertoni, Diabetes typ 2, hyperkolesterolemi, njursten, arteriell trombos hö ben 2007	2.41	0						MTX, Salazopyrin	2	Enbrel, Humkira, Simponi, Cosentyx	4	IL17 mono	Taltz 80mg/4v					0	0	2021-05-05	Inga	Pfizer	Pfizer	Pfizer	0	1			2021-06-16		2021-07-06			0.38
KS016	52	1	1970	axSpA, aortit	2016	6	NA	NA	NA	NA	NA	0	birt-hogg-dube syndrom	NA	0.63	NA	NA	NA	NA	0	aza, mtx, salazo	3	remicade	1	IL6 mono	tocilizumab			1/vecka		162mg/vecka	5	2021-05-05	ont arm	Pfizer	Pfizer		0	1	pos		2021-06-17	ont kropp	2021-07-07	1	NA	0.63
KS044	75	0	1947	vaskulit	2020	2	0	0	0	0	0	0	hypertoni	NA	NA	NA	NA	NA	NA	0	noll	0	0	0	IL6 mono	tocilizumab			1/vecka		162mg/vecka	0	2021-03-28	ont arm	Astra Zeneca	Astra Zeneca		1	1	pos		2021-05-15	ont arm	2021-06-30	1	NA	NA
KS055	41	1	1981	RA	2020	2	0	1	0	1	0	0	0	4.43	0.75	NA	NA	NA	NA	0	mtx, pre	1	0	0	JAK + mtx	baricitinib			1/dag		4mg/d	0	2021-06-22	ont arm	Pfizer	Pfizer		0	1	pos		2021-07-30	ont arm	2021-08-16	1	4.43	0.75
LU104	75	1	1947	RA	2000	22	0	1	0	1	bronkiektasier, ILD	1	hyperholesterolemi, tablett behandlad	1.47	0						MTX, Plaq, AZA, SSZ	4	0	0	tocilizumab mono	Tocilizumab	Tocilizumab			162	0	0	2021-03-24	inga	Pfizer	Pfizer	Pfizer	0	1	pos		2021-05-05	0	2021-05-26	104	1.47	0
LU113	84	1	1938	RA	1961	61	0	1	1	1	0	0	återkommande basaliom	1.48	1.5						MTX, guld, AZA, Plaq, penicillamin	5	Enbrel, Humira,	2	tocilizumab mono	Tocilizumab	Tocilizumab		2021-05-26	162	0	0	2021-03-21	inga	Pfizer	Pfizer	Pfizer	0	1	pos		2021-04-16	0	2021-06-01	113	1.48	1.5
LU129	32	1	1990	JIA/RA	2004	18	0	1	1	0	0	0	lätt att få blodproppar		0.88					ANA pos	MTX	1	Remicade	1	tocilizumab mono	Tocilizumab	Tocilizumab		2021-06-14	400	0	0	2021-07-13	inga	Pfizer	Pfizer	Pfizer	0	1	pos		2021-08-31	frossa andra dagens efter vaccination, kvällen, öm i armen	2021-09-22	328	2.96	0.88
LU192	72	1	1950	RA	2007	15	0	1	1	1	0	2	leversteatos, gallstenar, PPP	1.14	0.13						0	0	Cimzia	1	tocilizumab mono	Tocilizumab	Tocilizumab			162	0		2021-03-02	öm i armen i 2 dagar	Pfizer	Pfizer	Pfizer	0	1	pos		2021-06-02	0	2021-06-23	192	1.14	0.13
LU240	75	1	1947	RA	2003	19	0	1	0	1	0	1	MI 2008, op diskbråck i nacken,TA 2017,- på knä protes pga artros	1.56	1.38						MTX, Plaquenil	2		3	tocilizumab mono	Tocilizumab	Tocilizumab			162	0	0	2021-04-12	inga	Astra Zeneca	Astra Zeneca	Pfizer	1	1	pos			0	2021-07-08	240	0.91	1.25
LU264	69	0	1953	TA	2009	13						1	uppreppade hudkancer inklusive invasive skivepitel ca,	ingår ej	0.13						MTX	1	Remicade, RoActemra pågårnde	1	tocilizumab mono	Tocilizumab	Tocilizumab		2016-01-05	162	0	0	2021-04-27	allmänt trött i ett dygn	Astra Zeneca	Astra Zeneca	Pfizer	1	1	pos		2021-06-27	inga biverkningar	2021-07-14	264	ingår ej	0.13
LU265	76	1	1946	RA	1999	23	0	1	1	1		2	KOL, spondylos	3.35	0						MTX, SSZ, HCQ, AZA	4	Enbrel, Mabthera, Orencia, Cimzia, RoActemra	4	tocilizumab mono	Tocilizumab	Tocilizumab			162	0	0	2021-04-28	svulnad av armen	Astra Zeneca	Astra Zeneca	Pfizer	1	1	pos		2021-06-28	inga biverkningar	2021-07-14	265	3.35	0
LU269	75	0	1947	RA	2017	5	0	0	1	0	0	0	0	1.92	0.13						0	0	Roactemra pågående	0	tocilizumab mono	Tocilizumab	Tocilizumab			162	0		2021-04-14	öm i armen	Pfizer	Pfizer	Pfizer	0	1	pos		2021-05-19	0	2021-07-20	269	1.92	0.13
LU286	52	1	1970	JIA	1985	37	0	1	1	0		0	migrän, sialodenit med stenar och infektioner	3.29	2.13						MTX, guld	2	Enbrel, Roactemra pågående	1	tocilizumab mono	Tocilizumab	Tocilizumab				0	0	2021-05-19	migrän i 3 dagar	Pfizer	Pfizer	Moderna	0	1	pos		2021-06-30	inga	2021-08-17	286	3.35	2.5
LU289	63	1	1959	RA	2005	17	0	1	1	0	0	1	PMR, schiofreni, bröst ca i anamnesen, hjärtbesvär PCI 2019	2.86	0.25						MTX	1	Roactemra pågående	1	tocilizumab mono	Tocilizumab	Tocilizumab				0	20	2021-05-24	0	Pfizer	Pfizer	Pfizer	0	1	pos		2021-07-12	0	2021-08-17	289	2.3	1
LU317	76	0	1946	PMR	2017	5						1	benigt prostata hypertrofi, op för kroniska sinuiter på 90-talet	ingår ej	0.75						0	0	Roactemra pågående	0	tocilizumab mono	Tocilizumab	Tocilizumab			162	0	0	2021-03-01	lite ruggig samma kväll	Astra Zeneca	Astra Zeneca	Pfizer	1	1	pos		2021-06-10	inga	2021-09-08	317	ingår ej	0.75
LU243	82	1	1940	RA	2013	9	0	1	1	1	0	1	glotis/larinx ca, strålbehandlad 2020, aorta anaurysm, KOL/astma/emfysem	2.29	0.25						MTX	1	remicade, orencia, RoActemra (pågående)	2	tocilizumab mono	Tocilizumab	Tocilizumab			162	0	5	2021-03-31	trötthet	Pfizer	Pfizer	0			pos		2021-05-12	0	2021-07-08	243	2.29	0.25
LU288	42	0	1980	Adult Still	2002	20						1	celiaki	ingår ej	1.13						MTX, AZA,sandimun	3	Mabthera, Kineret, Enbrel, remicade,Roactemra pågående	4	tocilizumab mono	Tocilizumab	Tocilizumab				0	0	2021-06-11	öm i armen	Pfizer	Pfizer	0			pos		2021-07-23	öm i armen	2021-08-17	288	ingår ej	1
KS003	75	1	1947	RA	1992	30	1	1	1	1	ILD, noduli	1	hypertoni	3.91	1.13	NA	NA	NA	NA	0	Plaquenil, aza, cyklosporin, guld, mtx, penicillamin, podofyllotoxin, predn	7	Enbrel	1	IL6 + mtx	tocilizumab			2021-04-01	2021-04-01	162mg/vecka	2.5	2021-04-13	0	Pfizer	Pfizer		0	1			2021-05-25	0	2021-06-15	1	3.91	1.13
KS018	42	0	1980	Muckle Wells syndrom	2014	8	0	0	0	0	0	2	0	NA	0.38	NA	NA	NA	NA	0	noll	0	kineret	1	IL6 mono	tocilizumab			2021-04-14		640mg	0	2021-05-04	ont arm	Pfizer	Pfizer		0	1			2021-06-21	ont arm	2021-07-13	1	NA	0.38
LINK004	79	1	1943	Jättecellsarterit	2012	10	0	0	NA	0	NA	0	DM typ 2, tab.beh ht	NA	NA	NA	NA	NA	NA	0	mtx, predn	2		0	IL-6 mono	kevzara sc			vav	200mg	0	0	2021-03-30	0	Pfizer	Pfizer	Pfizer	0	1			2021-05-11	0	2021-06-01	1	NA	NA
LINK006	77	0	1945	RA, AxSpa	1992	30	0	1	0	1	0	1	tabl.beh ht, hyperlip, artros, MGUS, FF, mek. Hjärtklaff-waran, katarakt	1.69	1.0	NA	NA	NA	NA	0	Mtx, Ssz	2	Enbrel, Remicade, Humira	3	IL-6 mono	roactemra sc			2021-04-06	680	0	0	2021-04-22	ont i armen, trötthet 1dygn	Pfizer	Pfizer	Pfizer	0	1			2021-06-03	ont i armen, trötthet 1dygn	2021-06-17	1	3.28	1.38
LINK011	75	0	1947	Jättecellsarterit	2013	9	0	0	0	0	0	0	tab.beh ht 2001, tab.beh hyperlipedemi 2013	NA	0.63	NA	NA	NA	NA	0	mtx	1	remicade	1	IL-6 mono	roactemra			1gång per vecka	162mg	0	1.25	2021-04-08	0	Pfizer	Pfizer	Pfizer	0	1			2021-05-20	öm i armen 1 dygn	2021-06-18	1	NA	0.63
LINK028	68	0	1954	Sznitzlers syndrom	2009	13	0	0	0	0	0	0	Tablbeh. Ht 2013	NA	0	NA	NA	NA	NA	0		0	kineret	1	IL-6 mono	roactemra			1gång per vecka	162mg	0	0	2021-04-14	0	Astra Zeneca	Astra Zeneca	Moderna	1	1			2021-06-23	0	2021-07-21	1	NA	0
LINK033	66	1	1956	Storkärlsvaskulit	2020	2	0	0	0	0	vaskulit i aorta, subclavia, iliaca communis bilat	1	0	0.5	NA	NA	NA	NA	NA	dsDNA och CENP-B på albia		0		0	IL-6 mono	roactemra			1gång per vecka	162mg	0	2.5	2021-04-15	öm i armen 1 dygn	Pfizer	Pfizer	Pfizer	0	1			2021-05-27	öm i armen 1 dygn	2021-06-17	1	0.5	NA
LINK034	66	1	1956	RA	2001	21	0	1	1	1	0	1	tab.beh hyperlipidemi. Kronisk smärta, panodil och panocod vb	3.53	1.0	NA	NA	NA	NA	0	Mtx, Ssz	2	0	0	IL-6 mono	roactemra iv			2021-04-21	162	0	0	2021-04-26	0	Astra Zeneca	Astra Zeneca	Pfizer	1	1			2021-06-28	0	2021-07-20	1	3.56	0
LINK039	60	1	1962	RA	2013	9	0	0	0	1	0	0	recidiverande depressioner 2001- citalopram, hypotyroidism 2013-levaxin, hypoparatyroidism 2013	1.94	0	NA	NA	NA	NA	0	Mtx, arava, predn	3	remsima, humira, enbrel, benepali	4	IL-6 mono	roactemra sc			måndagar 17/5	162	0	0	2021-05-19	0	Pfizer	Pfizer	Moderna	0	1			2021-06-23	0	2021-07-14	1	0.64	0
LINK051	49	1	1973	RA	2003	19	0	1	0	1	0	1	tablbeh ht-2013, bröstca 2006 (op.+cyt)	0.93	0	NA	NA	NA	NA	ANApos	Plaquenil, aza, ciklo, mtx, ssz	5	orencia	1	IL-6 mono	roactemra sc			2021.05.04	162	0	0	2021-05-05	ont i armen	Pfizer	Pfizer	Moderna	0	1			2021-06-16	ont i armen	2021-07-14	1	0.75	0.13
LINK056	43	0	1979	RA	2003	19	0	0	0	0	0	0	0	0.11	0	NA	NA	NA	NA	ANApos	ciklosporin	1	Enbrel, humira, remicade, orencia	4	IL-6 mono	roactemra sc			roac 2/5, mtx 3/5	162	15mg	0	2021-05-05	0	Pfizer	Pfizer	Pfizer	0	1			2021-06-16	tyngd över bröstet, svårt att andas 4 dagar efter inj 2	2021-07-15	1	0.18	0
LINK060	38	0	1984	RA	2012	10	0	0	1	1	0	0	0	0.61	0	NA	NA	NA	NA		Mtx, Ssz	2	enbrel, cimzia	2	IL-6 mono	roactemra sc			var 1v	162	0	0	2021-05-11	0	Pfizer	Pfizer	Pfizer	0	1			2021-06-23	0	2021-07-06	1	0.54	0
LU076	61	1	1961	PsA	1994	28					hudpsoriasis	1	0	1.43	0.88						MTX	1	Enbrel, Remicade, Simponi	3	tocilizumab mono	Tocilizumab			2021-04-09	800	0	0	2021-04-23	inga	Pfizer	Pfizer	Pfizer	0	1			2021-06-03	0	2021-06-21	175	1.43	0.88
LU120	77	1	1945	PMR	2013	9						1	hypertoni,paroxismalt FF, genomgått HIS ablatio, har pace maker	ingår ej	1						MTX	1	0	0	tocilizumab mono	Tocilizumab	Tocilizumab		2021-05-30	162	0	7.5	2021-03-09	ont i armen, trötthet	Pfizer	Pfizer	Pfizer	0	1			2021-04-20	ont i armen, trötthet, mer ledbesvär 2 veckor efter andra dosen	2021-06-02	120	ingår inte	1
LU140	81	0	1941	PMR/RA	2007	15		1				0	hypertoni, aortadisektion med hjärtstopp	ingår ej	0						MTX	1	0	0	tocilizumab mono	Tocilizumab	Tocilizumab			162	0	5	2021-02-07	inga	Moderna	Moderna	Pfizer	0	1			2021-05-19	0	2021-06-09	140	ingår ej	0
LU142	76	0	1946	RA	2014	8		1	okänt	1	0	0	ischemisk hjärtsjukldom med stent i LAD 2015, pace-maker pga sick sinus syndrom	0.6	0						MTX	1	0	0	tocilizumab mono	Tocilizumab	Tocilizumab			162	0	0	2021-03-16	ömhet i armen ett par timmar	Pfizer	Pfizer		0	1			2021-04-13	ömhet i armen ett par timmar	2021-06-09	142	0.6	0
LU144	75	1	1947	RA	1997	25	1	1	1	1	0	1	kariomyopaty, FF; hjärtsvikt, har ICD	2.94	0.38						MTX	1	0	0	tocilizumab mono	Tocilizumab	Tocilizumab			162	0	0	2021-03-28	lite hv	Pfizer	Pfizer	Pfizer	0	1			2021-05-09	lite hv	2021-06-09	144	2.94	0.38
LU153	39	1	1983	RA	2004	18	0	1	1	1	0	0	ryggbesvär	0.83	0.88						MTX	1	Enbrel, Humira, RoActemra	3	tocilizumab mono	Tocilizumab	Tocilizumab				0	5	2021-07-14	inga	Pfizer	Pfizer	Pfizer	0	1			2021-09-15	inga	2021-10-13	350	1.36	0.88
LU165	79	1	1943	TA/polyartrit	2003	19	0	0	0	0	0	1	hypertoni	2.69	0.75						MTX	0	0	0	Tocilizumab+MTX	Tocilizumab	Tocilizumab				MTX15 mg/v	2.5	2021-07-06	inga	Moderna	Moderna	Moderna	0	1			2021-08-24	svullnad och rodnad över hela överarmen, insatt på heracillin	2021-09-08	315	2.93	0.75
LU167	60	1	1962	RA	2004	18	0	1	0	1	0	1	gastric by pass 2015, övervikt, hypertoni,DM typ 2 kost bahandlad	2.02	0.13						MTX	1	mabthera	1	tocilizumab mono	Tocilizumab	Tocilizumab				0	0	2021-03-26	inga	Moderna	Moderna	Pfizer	0	1			2021-05-07	0	2021-06-16	167	2.02	0.13
LU263	56	1	1966	RA	2017	5	1	1	0	1	noduli	0	hypertoni	3.23	0.13						MTX	1	Kevxara, RoActemra pågående	1	tocilizumab mono	Tocilizumab	Tocilizumab			162	0	0	2021-05-17	0	Moderna	Moderna	Pfizer	0	1			2021-09-03	feber 40,8C i 2 dygn, svullen arm, yrsel	2021-07-14	263	3.26	0.13
LU299	83	1	1939	RA	1994	28	0		1		0	0	FF, hypertoni, osteoporossek Sjögrens syndrome	6.56	1.75						plaq, MTX, Aza, SSAZ	4	Enbrel, Amgevita, mabthera, orencia, RoActemra pågående	4	tocilizumab mono	Tocilizumab	Tocilizumab				0	5	2021-03-23	inga	Pfizer	Pfizer	Pfizer	0	1			2021-05-06	0	2021-08-31	299	4.84	1.75
LU301	50	0	1972	SSC	1997	25					hud, sår på fingrar	0	0	ingåer ej	1.38						MTX, AZA	2	Enbrel, Mabthera, Roactemra pågående	2	tocilizumab mono	Tocilizumab	Tocilizumab				0	5	2021-04-29	öm i armen i 1 dag	Pfizer	Pfizer	Pfizer	0	1			2021-06-10	öm i armen i 1 dag	2021-08-31	301	ingår ej	1.38
LU324	73	1	1949	TA	2018	4					0	0	op katarakt 2010, basaliom op 2015, knäledsartros	ingår ej	saknas						0	0	Roactemra pågående	0	tocilizumab mono	Tocilizumab	Tocilizumab			81	0	0	2021-04-13	inga	Pfizer	Pfizer	Pfizer	0	1			2021-05-25	inga	2021-09-15	324	ingår ej	0.13
LU143	82	0	1940	TA	2013	9					0	0	blås ca 2018, förmaksfladder behandlas med NOAK, DM typ II, gonartros	ingår ej	saknas						0	0	0	0	tocilizumab mono	Tocilizumab	Tocilizumab			162	0		2021-03-26	förkylningsymptom dagen efter	Pfizer	Pfizer	0					2021-05-21	0	2021-06-09	143	ingår ej	saknas, papper?
LU330	65	1	1957	GCA	2019	3						1	utmattningsyndrom sedan 2011, artos i händerna, knäna,höfter, IBS besvär	ingår inte	0.75						mtx	1	Roactemra pågående	0	tocilizumab mono	Tocilizumab	Tocilizumab			162	0	2	2021-04-30	lätt ömhet i armen	Pfizer	Pfizer	0					2021-06-05	inga	2021-09-22	330	ingår ej	0.75
KS028	51	0	1971	RA	2004	18	0	1	0	1	0	1	0	0.97	0	NA	NA	NA	NA	0	plaquenil, mtx, salazo, pre	3	enbrel	1	IL6 mono	tocilizumab			1/vecka		162mg/vecka	0	2021-05-30	0	Pfizer	Pfizer						2021-07-05	0	2021-09-03	1	0.97	0
LU274	48	1	1974	RA	2000	22	1	1	1	1	noduli	0	hypertoni	1.64	1.38						MTX, HYCQ, SSZ	3	Enbrel, Humira, Simponi, RoActemta (pågående)	3	Tocilizumab+Plaq	Tocilizumab	Tocilizumab			162	Plaq 200mg/dag	5	2021-06-04	trött, öm i armen i en dag	Pfizer	Pfizer	Moderna	0	1			2021-07-01	trött, hv, i 2 dagar	2021-07-21	274	3.08	1.38
LU295	54	1	1968	RA	2003	19	0	1	1	1	0	1	0	1.64	0.13						MTX, SSZ, HCQ	2	Enbrel, Cimzia, Roactemra pågående	2	Tocilizumab+Plaq	Tocilizumab	Tocilizumab				Plaquenil 200mg/dygn	5	2021-05-16	0	Pfizer	Pfizer	Pfizer	0	1			2021-07-26	0	2021-08-25	295	3.62	0
LU166	45	1	1977	FMF	2005	17					perikadvätksa,artriter., högt s-amyloid	0	diskbråck i nacken	ingår ej	0.88						Kolkicin	0	Kineret	1	Tocilizumab+kolkicin	Tocilizumab	Tocilizumab				Kolkicin 500mikrogx2	5	2021-06-22	ömhet i armen, trött och lite feber i 1 dag	Pfizer	Pfizer	Moderna	0	1			2021-08-05	ömhet i armen, lite trött och lite feber i 1 dag	2021-08-31	303	ingår ej	0.883
LU214	66	1	1956	RA	2001	21	0	1	1	1	vaskilit i fingrarna	1	APC resistens, DVT 2010; antikoagulan behandling	3.25	0.75						HCQ, MTX	1	Enbrel, Humira, Manthera,	3	Tocilizumab+MTX	Tocilizumab	Tocilizumab		2020-06-04	480	MTX17,5 mg/v	5	2020-04-21	inga	Pfizer	Pfizer	Pfizer	0	1	pos		2021-06-02	0	2021-07-01	214	3.25	0.75
LU236	72	1	1950	RA	2012	10	0	0	0	0	0	1	ishemisk hjärtsjukdom , stent 2010-talet	1.4	0.75						MTX	0	Enbrel, Cimzia, RoActemra pågående	2	Tocilizumab+MTX	Tocilizumab	Tocilizumab			125	MTX 15mg/V	1.25	2021-04-07	öm o värk vid injektion	Astra Zeneca	Astra Zeneca	Pfizer	1	1	pos		2021-06-19	inga	2021-07-07	236	1.4	0.75
LU323	79	1	1943	TA	2016	6					0	2	hypertoni, artros hö knä, DVT 2011 0ch 2012	ingår ej	1.25						MTX	0	Roactemra pågående	0	Tocilizumab+MTX	Tocilizumab	Tocilizumab				MTX 7,5mg/v	5	2021-04-13	inga	Pfizer	Pfizer	Pfizer	0	1	pos		2021-05-25	2 dagar efter andra dosen fökyld+pip i bröstet, ab behandlad	2021-09-15	323	ingår ej	1.25
LU114	79	1	1943	RA	1973	49	1	1	1	1	0	1	magbesvär	4.18	1.63						MTX, Plaquenil båda pågår	1	Kineret	1	Tocilizumab+MTX	Tocilizumab	Tocilizumab		2021-05-26	162	MTX 7,5mg/v, Plaquenil 140mg/dygn genomsnitt	5	2021-03-15	inga	Pfizer	Pfizer				pos		2021-04-15	0	2021-06-01	114	4.18	1.63
LINK012	74	0	1948	RA	2001	21	0	1	1	saknas	0	1	tablbeh ht 2017, DM typ1 2010, KOL 2020, hjärtinfarkt 2001, kron.isch hjärtsjd 2009	0.85	0.38	NA	NA	NA	NA	0	plaquenil, ssz, predn	3	humira, riuximab, remicade	3	Il-6+mtx	roactemra			1gång per vecka	162mg	mtx 30mg	0	2021-04-06	0	Astra Zeneca	Astra Zeneca	Pfizer	1	1			2021-06-15	0	2021-07-12	1	0.85	0.38
LINK013	74	0	1948	RA	2017	5	0	1	0	1	0	0	Tablbeh ht 2019	2.32	0.13	NA	NA	NA	NA	0	predn	1		0	Il-6+mtx	roactemra			1gång per vecka	162mg	mtx 20mg	0	2021-04-12	0	Astra Zeneca	Astra Zeneca	Pfizer	1	1			2021-06-21	0	2021-07-21	1	2.32	0.13
LINK024	69	1	1953	RA	1988	34	0	1	0	1	0	1	PPP 1971	1.28	0	NA	NA	NA	NA	0	arava, ciklosporin, SSz	3	remicade, enbrel, humira	3	IL-6+mtx	roactemra			1gång per vecka	162mg	mtx 10mg	2.5	2021-04-13	0	Astra Zeneca	Astra Zeneca	Pfizer	1	1			2021-06-21	0	2021-08-18	1	1.28	0
LINK029	68	1	1954	RA	2002	20	1	1	1	1	0	1	gonartros	2.75	1.38	NA	NA	NA	NA	0	Arava, SSz	2	Remicade, cimzia	2	IL-6+mtx	roactemra sc			var 1v	162	7.5	0	2021-04-29	ont i armen	Pfizer	Pfizer	Pfizer	0	1			2021-06-10	0	2021-07-12	1	1.81	1.0
LINK041	58	1	1964	RA	2010	12	0	0	0	1	0	2	astma 1991	0.51	0.13	NA	NA	NA	NA	0		0	orencia, remicade, cimzia	3	IL-6+mtx	roactemra			1gång per vecka	162mg	mtx 20	0	2021-02-22	öm i armen 4dagar	Astra Zeneca	Moderna	Pfizer	1	1			2021-05-27	0	2021-06-16	1	0.51	0.13
LINK042	58	1	1964	RA	2005	17	0	1	0	1	0	0	ht 2009, depression 2009	2.01	0.38	NA	NA	NA	NA	0	predn	1	orencia, remicade, roactemra	3	Il-6+mtx	kevzara sc			vav	200mg	mtx 10mg	0	2021-03-02	frusen, ledvärk	Astra Zeneca	Astra Zeneca	Pfizer	1	1			2021-05-20	öm i armen i 7-10 dagar	2021-06-14	1	2.01	0.38
LINK046	54	1	1968	RA	1989	33	0	1	0	0	0	0	Artros 2004, tabl.beh depression 2013	0.81	0.5	NA	NA	NA	NA	ANA pos	plaquenil, ssz	2	remicade	1	IL-6+mtx	roactemra			1gång per vecka	162mg	mtx 7.5mg	2.5	2021-04-29	öm i armen några dagar, extremt trött 1 dygn	Pfizer	Pfizer	Pfizer	0	1			2021-06-10	öm i armen	2021-07-20	1	0.81	0.5
LINK047	52	1	1970	RA	2014	8	0	1	0	1	0	0	DM typ 1 1981, TB 2000	1.62	0	NA	NA	NA	NA	0		0	cimzia	1	Il-6+mtx	roactemra sc			vav	162mg	metoject 10m	0	2021-02-15	kortvarig huvudvärk	Astra Zeneca	Pfizer	Pfizer	1	1			2021-05-25	stark trötthet 1 dygn	2021-06-14	1	1.62	0
LINK049	51	0	1971	RA	2017	5	0	1	0	1	0	0	0	1.26	0.38	NA	NA	NA	NA	0		0		0	IL-6+mtx	roactemra sc			var 1v	162	15mg	0	2021-07-19	0	Pfizer	Pfizer	Moderna	0	1			2021-07-30	0	2021-08-28	1	0.74	0.5
LINK068	65	1	1957	RA	2012	10	0	0	0	1	0	0	parox. FF 2021, osteoporos 2015	0.38	1.91	NA	NA	NA	NA	ANA och SSA	arava, mtx	2		0	IL-6 mono	roactemra			1gång per vecka	162mg	0	2.5	2021-04-15	trötthet mindre än 1 dygn	Pfizer	Pfizer	Pfizer	0	1			2021-06-02	0	2021-06-16	1	0.38	1.91
LU186	75	1	1947	TA	2017	5					0	0	op ryggenx4 pga spondylos, glasskropp avlossninmg, DM typ II	ingår ej	0						MTX	0	0	0	Tocilizumab+MTX	Tocilizumab	Tocilizumab			162	15	5	2021-03-02	inga	Pfizer	Pfizer	Pfizer	0	1			2021-06-02	lite hängig ett par dagar	2021-06-23	186	ingår ej	0
LU204	78	0	1944	RA	1971	51	0	1		1	0	1	hypertoni, prostata förstoring	1.49	0.13						MTX	0	Enbrel, Remicade	2	Tocilizumab+MTX	Tocilizumab	Tocilizumab			162	MTX 20 mg/v	5	2021-04-06	inga	Astra Zeneca	Astra Zeneca	Pfizer	1	1			2021-06-15	0	2021-06-30	204	1.49	0.13
LU206	63	1	1959	RA	2004	18	0	1	1	1	0	0	urtikaria	1.99	0.75						MTX	1	Enbrel	1	tocilizumab mono	Tocilizumab	Tocilizumab			162	MTX 15	10	2021-04-05	mer värk i lederna	Pfizer	Pfizer	Pfizer	0	1			2021-06-15	mer värk i lederna	2021-06-30	206	1.99	0.75
LU218	62	1	1960	RA	2013	9	0	1	0	1	0	1	beh för latent tb 2013	3.12	0.88						MTX	0	0	0	Tocilizumab+MTX	Tocilizumab	Tocilizumab			162	MTX 15 mg/v	0	2021-05-01	inga	Pfizer	Pfizer	Pfizer	0	1			2021-06-16	0	2021-07-06	218	1	0.75
LU270	63	1	1959	RA	2011	11	1	1	1	0	noduli	1	0	0.78	0.25						MTX, Plaquenil	2	Enbrel, RoActemra (pågående)	1	tocilizumab mono	Tocilizumab	Tocilizumab			162	0	0	2021-05-19	öm i armen i 2 dygn	Pfizer	Pfizer	Moderna	0	1			2021-06-29	inga	2021-07-20	270	1.73	0.25
LU287	43	1	1979	JIA	1995	27	0	1	1	1	0	1	0	1.84	0.5						Klorokin, SSZ, MTX	2	Enbrel, remicade, Humira, Orencia, RoActemra pågår	4	Tocilizumab+MTX	Tocilizumab	Tocilizumab				MTX 25mg/v	0	2021-05-28	hv i ett dygn	Pfizer	Pfizer	Pfizer	0	1			2021-07-09	0	2021-08-17	287	1.09	0.5
LU298	62	0	1960	RA	1986	36	0	1	1	1	0	1	0	1.68	0						MTX, Plaq	1	Remicade, RoActemra pågående	1	Tocilizumab+MTX	Tocilizumab	Tocilizumab				MTX 20 mg/v	0	2021-05-10	mardrömmar, öm i armen i en dag	Pfizer	Pfizer	Pfizer	0	1			2021-06-21	mardrömmar, öm i armen i en dag	2021-08-31	298	0.92	0
LU333	65	1	1957	artrit	2003	19	0	0	0	0	0	0	återkommande njursten (ESWLxflera), osteoporos	1.86	0.5						HCQ, SSZ, MTX, AZA, kolkicin	4	Enbrel, Humira, Kineret, RoActemra pågående	3	tocilizumab mono	Tocilizumab	Tocilizumab				MTX 15mg/v	5	2021-05-28	ont i armen	Pfizer	Pfizer	Pfizer	0	1			2021-07-07	inga	2020-09-29	333	2.43	0.5
LU313	54	1	1968	RA	2010	12	0	1	0	1	0	1	0	0.53	0.25						MTX,SSZ	2	Roactemra pågående	0	Tocilizumab+MTX+SSZ	Tocilizumab	Tocilizumab			162	MTX 15mg/x+SSZ 2g/d	0	2021-06-03	magbesvär	Pfizer	Pfizer	Pfizer	0	1			2021-07-15	0	2021-09-08	313	1.02	0.25
LU119	82	1	1940	RA	2003	19	0	1	1	1	bronkiektasier	1	hypertoni, ishias, , osteoporos med kotkompression, tid tumör i urinblåsan	4.58	1.5						SSZ	0	Enbrel, Cimzia, Olumiant	3	Tocilizumab+SSZ	Tocilizumab	Tocilizumab		2021-05-30	162	SSZ2g/dygn	0	2021-04-24	öm i armen, trötthet	Pfizer	Pfizer	Pfizer	0	1	pos		2021-05-07	ont i armen, trötthet	2021-06-02	119	4.58	1.5
LINK027	68	1	1954	RA	2015	7	0	1	0	1	0	1	KOL 2016, tablbeh ht 2016, artros, tabbbeh hyperlipedemi	0.7	0.25	NA	NA	NA	NA	0	mtx, plaquenil, predn	3	benepali, mabthera, cimzia	3	IL-6+ssz	roactemra sc			var 2v	162	ssz 1000mg	0	2021-04-14	0	Astra Zeneca	Astra Zeneca	Pfizer	1	1			2021-06-09	0	2021-07-19	1	0.7	0.25
LU171	73	1	1949	RA	1992	30	0	1	1	1	0	1	hjärtinfarkt 1999, FF/Flasdder, pace maker, hypertoni	4.19	1.75						HCQ, guld,penicilamin, SSZ, AZA,MTX	4	Mabthera, Enbrel, orencia, Smponi, Cimzia	5	Tocilizumab +SSZ	Tocilizumab	Tocilizumab				SSZ 2g/dygn	0	2021-02-12	inga	Pfizer	Pfizer	Pfizer	0	1			2021-03-12		2021-06-17	171	3.47	2.13
LU100	84	1	1938	RA	1993	29	0	1	okänt	1	0	0	hypertoni, yrsel, ostoporos, kotkompression, spinal stenos, malignt melanom	3.68	1.75						MTX, SSZ, OHCG	3	Enbrel, Humira	2	Orencia mono	Orencia	Orencia		2021-04-14	750	0	5	2021-04-01	ont i armen, trött	Pfizer	Pfizer	Pfizer	0	1	pos		2021-05-12	ont i armen	2021-05-24	100	3.68	1.75
GBG004	59	1	1963	PsA	1993	29					0	1	Hyperkolesterolemi, besvärlig pso	5.87	2						MTX, Salazopyrin, Prednisolon	2	Enbrel, Humira, Orencia, Cosentyx	4	IL17 mono	Taltz 80mg/4v					0	0	2021-03-03	Lite trött bara	Pfizer	Pfizer	Pfizer	0	1			2021-03-31		2021-04-27			2
GBG013	59	1	1963	axSpA	2019	3					irit	2	Depression, artros	5.31	1.88		9.3				Azatioprin	1	Imraldi	1	IL17 mono	Cosentyx 300mg/4v					0	0	2021-06-28	Öm i arm, trött och huvudvärk 2 dygn	Pfizer	Pfizer	Pfizer	0	1			2021-08-16		2021-09-22			1.75
GBG040	80	1	1942	PsA	1990	32					0	1	Diabetes typ2 kostbehandlad, osteoporos, lungfibros	2.21	1.25						MTX	1	Remicade	1	IL17 mono	Cosentyx 300mg/4v					0	2.5	2021-03-30	Inga	Astra Zeneca	Astra Zeneca	Pfizer	1	1			2021-06-30		2021-08-10			1.25
KS037	66	0	1956	SpA	2018	4	0	0	0	0	0	1	0	4.4	0.38	3.5	3.4	NA	NA	0	mtx	1	enbrel, humira, talz	3	JAK + mtx	upadacitinib			1/dag		15mg/d	5	2021-04-01	0	Pfizer	Pfizer				pos		2021-05-27	0	2021-06-15	1	4.4	0.38
KS031	57	0	1965	RA	2017	5	0	0	0	1	0	1	0	2.17	0.38	NA	NA	NA	NA	0	mtx, salazp	2	enbrel, humira, JAK	3	JAK + mtx	upadacitinib			1/dag		15mg/d	0	2021-06-01	hudutslag	Pfizer	Pfizer		0	1			2021-07-10	0	2021-09-06	1	2.17	0.38
KS053	49	1	1973	SpA	2021	1	0	0	0	0	0	0	tyreotoxikos	NA	NA	NA	NA	NA	NA	nukleosom, Sm, ANA	mtx, pre	1	0	0	JAK + mtx	baricitinib			1/dag		4mg/d	2.5	2021-04-21	ont arm	Pfizer	Pfizer		0	1			2021-06-01	ont amr	2021-08-12	1	NA	NA
KS027	41	1	1981	axSpA	2016	6	NA	NA	NA	NA	NA	0	urtikaria	0	2.01	1.8	5.4	NA	NA	0	mtx	1	enbrel, remicade, cimzia, cosentyx	4	JAK + mtx	tofacitinib			1/dag		10mg/d	0	2021-07-01	ont arm	Pfizer	Pfizer		0	1			2021-08-12	ont arm	2021-09-03	1	2.25	0.75
KS025	50	1	1972	axSpA	2015	7	NA	NA	NA	NA	NA	1	ulcerös kolit	NA	0.5	NA	NA	NA	NA	0	mtx, salazo, pre	2	humira, remicade	2	JAK + salazo	tofacitinib			1/dag		10mg/d	25	2021-06-10	ont arm	Pfizer	Pfizer		0	1			2021-07-20	ont arm, trött	2021-08-13	1	NA	0.5
KS001	78	1	1944	RA	2016	6	0	1	0	1	0	1	hyperlipidemi	3.93	0.13	NA	NA	NA	NA	0	Mtx, predn	1	Enbrel, Humira, Roactemra	3	JAK mono	baricitinib			1/dag		4mg/d	0	2021-04-08	0	Astra Zeneca	Astra Zeneca		1	1	pos		2021-06-08	0	2021-07-07	1	3.93	0.13
KS004	71	1	1951	RA	2000	22	0	1	1	0	0	0	analcancer, struma	4.74	0.63	NA	NA	NA	NA	0	Aza, guld, mtx, salazo, predn	4	Enbrel, Humira, Kineret, Mabthera, Orencia, Remicade, Roactemra, JAK	8	JAK + mtx	baricitinib			1/dag		4mg/d	5	2021-04-15	0	Pfizer	Pfizer		0	1	pos		2021-05-26	0	2021-06-09	1	4.74	0.63
KS014	42	0	1980	axSpA	2009	13	NA	NA	NA	0	NA	0	0	1.05	0.38	1.5	3.8	NA	NA	0	salazo	1	enbrel, humira, cosentyx	3	JAK mono	tofacitinib			1/dag		10mg/d	0	2021-04-29	ont arm	Pfizer	Pfizer		0	1	pos		2021-06-01	trötthet	2021-06-15	1	1.05	0.38
KS020	51	1	1971	RA	2012	10	0	0	1	1	0	1	0	1.02	0.63	NA	NA	NA	NA	0	mtx, pre	1	orencia, remicade, simponi, cimzia,	4	JAK + mtx	baricitinib			1/dag		4mg/d	5	2021-05-09	0	Pfizer	Pfizer		0	1	pos		2021-06-28	0	2021-08-13	1	1.02	0.63
KS043	66	1	1956	PsA	1980	42	0	0	1	0	0	2	hypertoni, diabetes	3.5	1.5	NA	NA	NA	NA	0	mtx	1	simponi, cosentyx, humira, enbrel,	4	JAK + mtx	upadacitinib			1/dag		15mg/d	0	2021-05-01	ont arm	Pfizer	Pfizer		0	1	pos		2021-06-05	0	2021-06-30	1	3.5	1.5
KS008	69	1	1953	RA	1990	32	0	1	1	1	0	1	hypertoni	4.53	1.5	NA	NA	NA	NA	0	Plaquenil, arava, aza, cyklosporin, guld, mtx, salazo, predn	7	Enbrel, Humira, Kineret, Mabthera, Orencia, Remicade, Roactemra, Cimzia, JAK	9	JAK mono	upadacitinib			1/dag		15mg/d	0	2021-05-03	HV, ledvärk, frossa	Pfizer	Pfizer				pos		2021-06-18	0	2021-07-07	1	4.53	1.5
KS010	53	1	1969	PsA	2016	6	0	0	0	0	NA	1	bröstcancer	3.94	1.13	NA	NA	NA	NA	0	salazo	1	Humira, Cimzia, Cosentyx	3	JAK mono	tofacitinib			1/dag		10mg/d	0	2021-04-28	0	Pfizer	Pfizer		0		pos		2021-06-10	0	2021-07-05	1	3.94	1.13
KS011	64	1	1958	PsA	1990	32	0	0	0	0	NA	0	0	1.37	0.5	0.9	NA	NA	NA	0	aza, mtx, salazo	3	Enbrel, Humira, Cosentyx	3	JAK mono	baricitinib			1/dag		4mg/d	0	2021-04-29	ont arm	Pfizer	Pfizer				pos		2021-06-10	ont arm	2021-06-30	1	1.37	0.5
193UMEA	55	1	1967	PsA	2010	12		0				1	Endometrios, hyerptoni, hypotyreos	3.69	0.75						arava, Ssz. Predn	3	Benepali	1	TNF	Idacio					mtxt 15 mg/v	0	2021-05-17	0	Moderna	Moderna	Pfizer	0	1			2021-06-30	ont i armen en vecka	2021-09-08
KS002	67	1	1955	RA	2012	10	0	1	0	0	0	1	fibromyalgi, hypertoni, tyreotoxikos	6.64	1.63	NA	NA	NA	NA	0	Mtx, arava, plaquenil, aza, predn	4	Enbrel, Mabthera, Orencia, Remicade, Roactemra	5	JAK mono	baricitinib			1/dag		4mg/d	2.5	2021-05-03	ont arm	Pfizer	Pfizer		0	1			2021-05-27	trötthet, HV	2021-06-15	1	6.64	1.63
KS005	72	1	1950	RA	1993	29	1	1	1	1	noduli	2	hypotyreos, depression, astma	3.81	1.38	NA	NA	NA	NA	0	Mtx, cyclosporin, salazo, predn	3	Enbrel, Humira, Kineret, Mabthera, Orencia, Remicade, Roactemra	7	JAK + mtx	tofacitinib			1/dag		10mg/d	7.5	2021-04-27	0	Pfizer	Pfizer		0	1			2021-05-27	0	2021-06-24	1	3.81	1.38
KS006	65	1	1957	RA	2011	11	0	1	1	1	0	2	NSTEMI, DM2, hypertoni, hyperlipidemi, FF	2.48	0.5	NA	NA	NA	NA	0	Mtx	1	Mabthera, Simponi	2	JAK mono	baricitinib			1/dag		4mg/d	2.5	2021-04-27	ont arm	Pfizer	Pfizer		0	1			2021-06-08	ont arm	2021-06-28	1	2.48	0.5
KS007	70	0	1952	PsA	1999	23	0	0	0	0	NA	1	hypertoni	1.17	0.88	NA	NA	NA	NA	0	Plaquenil, arava, cyklosporin, mtx, otezla	5	Humira	1	JAK mono	tofacitinib			1/dag		10mg/d	0	2021-05-18	0	Pfizer	Pfizer		0	1			2021-06-04	trötthet	2021-06-04	1	1.17	0.88
KS015	53	0	1969	PsA	2005	17	0	0	0	0	NA	1	0	2.37	0.88	NA	NA	NA	NA	0	mtx	1	enbrel, humira, orencia	3	JAK mono	tofacitinib			1/dag		10mg/d	0	2021-05-02	ont arm, trötthet	Moderna	Moderna		0	1			2021-06-19	0	2021-07-12	1	2.37	0.88
LINK073	60	1	1962	Polyartrit	2016	6	0	0	0	0	Raynaud, solkänslighet	2	hypotyreos 2015, artros 2016	2.61	1.38	NA	NA	NA	NA	ANApos	mtx, plaquenil	2		0	JAKmono	Olumiant			dagligen	4mg	0	0	2021-05-17	Trötthet 2-3 dagar	Moderna	Moderna	Moderna	0	1			2021-06-28	0	2021-08-18	1	2.61	1.38
LINK074	60	1	1962	Takayasu	1991	31	NA	NA	NA	NA	NA	0	tab.beh ht 2018	NA	0.13	NA	NA	NA	NA	0	mtx, cellcept, prednisolon, azatioprin	4	remicade, enbrel, humira, roactemra	4	JAKmono	Olumiant			dagligen	4mg	0	0	2021-04-29	öm i armen, sjukdomskänsla flera veckor	Pfizer	Pfizer	Pfizer	0	1			2021-06-10	öm i armen, kortvarig sjukdomskänsla, erytema nodosum 1-2 v efter	2021-07-08	1	NA	0.13
LINK076	60	1	1962	RA	2006	16	0	0	0	0	0	1	tab.beh ht 2017, levaxinsubs. Hypotyreos	3.25	0.63	NA	NA	NA	NA	0	plaquenil, sss, mtx, prednisolon	4	remicade, enbrel, humira	3	JAKmono	Olumiant			dagligen	4mg	0	0	2021-04-27	trötthet mindre än 1 dygn	Pfizer	Pfizer	Pfizer	0	1			2021-06-07	trött, lös i magen, kräkning ett knappt dygn	2021-07-08	1	3.25	0.63
LINK077	60	1	1962	RA	2013	9	0	0	0	1	0	1	FF, icke-biologisk hjärtklaff-waran. Ehler-danlos	2.27	0.75	NA	NA	NA	NA	ANApos	arava, mtx, predn	3	remicade, orencia, mabthera	3	JAK mono	olumiant			dagligen	4	0	0	2021-06-03	rodnad, svullnad överarm i 3v.	Moderna	Moderna	Pfizer	0	1			2021-07-22	sjukdomskänsla, ledvärk ,trött 2 dagar	2021-08-17	1	3.22	1.25
LINK081	58	0	1964	RA	2018	4	0	0	1	0	0	0	tablbeh ht 2016, artros	0.78	0	NA	NA	NA	NA	0	mtx, predn	2	enbrel, benepali, imraldi	3	JAKmono	Olumiant			dagligen	4mg	0	2.5	2021-04-27	trött 1 dygn, öm i armen	Pfizer	Pfizer	Pfizer	0	1			2021-06-08	öm i armen	2021-07-12	1	0.78	0
LINK085	57	1	1965	Takayasu	1994	28	NA	NA	NA	NA	NA	0	0	NA	0	NA	NA	NA	NA	0	azatioprin, mtx	2		0	JAKmono	Olumiant			dagligen	4mg	0	5	2021-06-23	0	Pfizer	Pfizer	Pfizer	0	1			2021-08-04	0	2021-10-21	1	1.92	0
LINK110	47	1	1975	JIA	1987	35	0	NA	0	NA	0	2	0	3.88	2.0	NA	NA	NA	NA	0	guld, ssz	2	enbrel, kineret, remicade	3	JAK mono	olumiant			2021-05-06	4	0	5	2021-05-06	öm i armen	Pfizer	Pfizer	Pfizer	0	1			2021-06-15	öm i armen	2021-07-06	1	3.01	1.88
LINK118	44	1	1978	RA	2009	13	0	1	0	1	0	1	hypotyreos-levaxin 2014	1.27	0	NA	NA	NA	NA	0	mtx	1	benepali	1	JAK mono	Olumiant			dagligen	4mg		0	2021-03-08	öm i armen, 1 dygn med trötthet	Astra Zeneca	Pfizer	Pfizer	1	1			2021-05-25	öm i armen	2021-06-14	1	1.27	0
LINK120	42	1	1980	artrit UNS	2009	13	0	NA	NA	NA	0	1	irit 2013, astma -98, bricanyl	1.46	0	NA	NA	NA	NA	ANApos	mtx, ssz, prednisolon	3		0	JAK mono	olumiant			dagligen	4	0	0	2021-05-20	hv 1 dygn	Pfizer	Pfizer	Moderna	0	1			2021-06-23	hv 1 dygn	2021-08-30	1	3.3	0.25
LINK140	56	0	1966	RA	2016	6	0	0	0	1	0	0	tabl.beh ht 2012, hjärtinfarkt 2015	0.38	1.35	NA	NA	NA	NA	0	arava, mtx, ssz, predn	4	enbrel, imraldi	2	JAKmono	Rinvoq			dagligen	15mg	0	0	2021-04-28	öm i armen 1dygn	Pfizer	Pfizer	Pfizer	0	1			2021-06-27	öm i armen 1dygn	2021-07-12	1	0.38	1.35
LINK145	53	0	1969	RA	2007	15	0	0	0	1	0	1	DM typ 1 1996, vitiligo 2008, tabl. Beh hyperlipedemi 2010	1.9	0	NA	NA	NA	NA	0	arava, plaquenil, ssz, mtx	4	humira, enbrel, cimzia	3	JAKmono	Rinvoq			dagligen	15mg	0	0	2021-05-04	0	Pfizer	Pfizer	Pfizer	0	1			2021-06-21	hv, illamående, subfebril i 2dar	2021-08-16	1	1.9	0
LINK152	47	1	1975	Polyartrit	1998	24	0	0	0	0	0	0	0	1.45	0.5	NA	NA	NA	NA	ANApos	Mtx, Ssz	2	enbrel, humira, remicade, simponi, cimzia, roactemra, xeljanz, olumiant, cosentyx	9	JAK mono	rinvoq			2021-05-03	15	0	2.5	2021-05-06	ont i armen, huvudvärk, värk i lederna, trötthet, illamående	Pfizer	Pfizer	Pfizer	0	1			2021-06-16		2021-07-07	1	2.16	0.75
LINK153	59	1	1963	AxSpa	2015	7	0	NA	NA	0	0	1	depression/ångest 2014, fibromyalgi 2011	NA	NA	3.9	3.7	NA	NA	0	mtx	1	remicade, cimzia	2	JAK mono	rinvoq			dagligen	15	0	2.5	2021-06-18	öm i armen 1 dag	Pfizer	Pfizer	Pfizer	0	1			2021-08-06	öm i armen 1 dag	2021-08-25	1	NA	NA
LINK166	58	1	1964	RA	2000	22	0	1	1	1	0	0	0	4.28	0.88	NA	NA	NA	NA	0	arava, ciklosporin, mtx, ssz	4	enbrel, Cimzia	2	JAK mono	Xeljanz			dagligen	10mg	0	0	2021-04-23	feberkänsla 1 dag	Pfizer	Pfizer	Pfizer	0	1			2021-06-04	0	2021-07-21	1	4.28	0.88
LINK169	55	1	1967	RA	2011	11	0	0	0	1	0	0	Mb Crohn 2013	1.16	0	NA	NA	NA	NA	0	arava, mtx, predn	3	enbrel, humira, cimzia	3	JAK mono	Xeljanz			dagligen	10mg	0	0	2021-04-27	0	Pfizer	Pfizer	Pfizer	0	1			2021-06-08	0	2021-07-19	1	1.16	0
LINK 173	53	1	1969	Psa	2011	11	0	0	0	0	0	0	CVS 2013	2.39	0	NA	NA	NA	NA	ANA pos	mtx, plaquenil	2	hyrimoz, orencia, rinvoq, cosentyx, stelara	5	JAK mono	xeljanz			dagligen	10	0	0	2021-04-28		Pfizer	Pfizer	Pfizer	0	1			2021-06-07	0	2021-07-12	1	2.39	0
LINK188	46	1	1976	Crohn artropati	2015	7	NA	NA	NA	0	0	1	Mb Crohn 2011	2.15	0.13	NA	NA	NA	NA	0	azatioprin, mtx	2	humira	1	JAK mono	Xeljanz			dagligen	10mg	0	0	2021-05-07	kraftig smärta arm, hängig 1 dygn	Pfizer	Pfizer	Pfizer	0	1			2021-06-18	ont i armen, frusen och trött 1-2dygn	2021-07-21	1	2.15	0.13
LINK190	29	1	1993	AxSpa	2009	13	0	NA	NA	NA	0	1	astma -2021,pulmicort	NA	NA	4.6	4.5	NA	NA	0	arava, SSz, mtx	3	benepali, humira, remicade, cimzia, cosentyx	5	JAK mono	Xeljanz			2021-05-07	10	0	0	2021-05-07		Pfizer	Pfizer	Pfizer	0	1			2021-06-17	trött, slemmig, jobbigt att andas	2021-07-07	1	NA	NA
KS012	64	0	1959	RA	2011	11	0	1	0	1	0	1	hypertoni	2.59	0.88	NA	NA	NA	NA	SSA	plaquenil, mtx, salazo	3	0	0	JAK mono	baricitinib			1/dag		4mg/d	0	2021-04-29	ont arm	Pfizer	Pfizer		0	1			2021-06-01	ont arm	2021-06-30	1	2.59	0.88
KS024	50	1	1972	RA	2000	22	0	1	1	1	1	0	0	5.37	2	NA	NA	NA	NA	0	mtx, pre	1	humira, mabthera, orencia, roactemra, JAK	5	JAK mono	baricitinib			1/dag		4mg/d	5	2021-05-07	HV, ont arm, trötthet	Pfizer	Pfizer		0	1			2021-06-18	HV, ont arm, trötthet	2021-07-28	1	5.37	2
KS041	44	1	1978	PsA	2007	15	0	0	0	0	0	1	kronisk smärta	4.49	1.63	NA	NA	NA	NA	0	mtx, salazo, otezla, arava	4	simponi, cosentyx, eta, cimzia, humira, JAK, inflix	9	JAK mono	upadacitinib			1/dag		15mg/d	0	2021-04-12	ont arm	Pfizer	Pfizer		0	1			2021-06-01	ont arm	2021-06-23	1	4.49	1.63
KS038	69	1	1953	RA	2008	14	1	1	1	1	1	1	0	6.24	2.38	NA	NA	NA	NA	0	klorokin, myocrisin, guld, mtx, salazo, imurel	6	remicade, enbrel, mabthera, orencia, roactemra, jak	7	JAK mono	baricitinib			1/dag		4mg/d	5	2021-04-01	0	Pfizer	Pfizer		0	1			2021-05-18	0	2021-06-17	1	6.24	2.38
LINK111	47	1	1975	RA	2017	5	0	0	0	1	0	0	astma2001- pulmicort, bricanyl	1.82	0.38	NA	NA	NA	NA	ANApos	mtx, arava,ssz, predn	4		0	JAK+plaquenil	Oluminat			dagligen	4	200	0	2021-05-12	0	Pfizer	Pfizer	Moderna	0	1			2021-06-23	hematom över kroppen, mycket i 3 v, enstaka efter 2 mån	2021-08-17	1	2.06	0
LINK175	46	1	1976	AxSpa	2017	5	0	0	0	0	0	0	0	2.84	0	NA	NA	NA	NA	0	mtx, ssz	2	enbrel, imraldi, cosentyx	3	JAK+leflunomid	Xeljanz			dagligen	10	Arava 20mg	0	2021-06-04	0	Pfizer	Pfizer	Moderna	0	1			2021-07-15	0	2021-08-17	1	1.77	0
KS032	37	1	1985	RA	2004	18	0	1	1	1	0	0	0	3.29	0.13	NA	NA	NA	NA	0	arava, mtx	2	simponi, cimzia	2	JAK mono	baricitinib			1/dag		4mg/d	0	2021-05-22	ont arm	Pfizer	Pfizer		0	1	pos		2021-08-16	ont arm	2021-09-10	1	3.29	0.13
KS046	44	0	1978	SpA	1995	27	0	0	0	0	0	1	0	3.28	0.88	3.6	3	NA	NA	0	salazo, guld, mtx, arava, pre	4	remicade, humira, roactemra, cosentyx, jak	5	JAK + mtx	tofacitinib			1/dag		10mg/d	2.5	2021-04-25	0	Pfizer	Pfizer		0	1	pos		2021-06-08	HV	2021-07-01	1	3.28	0.88
KS022	25	1	1997	RA	2012	10	0	1	0	1	0	0	0	4.39	0.63	NA	NA	NA	NA	0	plaquenil, mtx	2	enbrel, humira	2	IL6 + mtx	tocilizumab			1/vecka		162mg/vecka	15	2021-05-05	0	Pfizer	Pfizer		0	1			2021-06-15	0	2021-07-28	1	1.25	0.25
KS054	77	1	1945	RA	1970	52	1	1	1	1	1	0	hypertoni	3.25	0.13	NA	NA	NA	NA	0	klorokin, guld, mtx, pre	3	remicade, simponi	2	JAK + mtx	baricitinib			1/dag		4mg/d	0	2021-04-19	ont arm	Astra Zeneca	Astra Zeneca		1	1			2021-06-02	ont arm	2021-08-13	1	3.25	0.13
GBG016	55	1	1967	PsA	2006	16					0	0	Hypertoni, Asma, pollenallergi	2.39	1						MTX	0	Remicade, Simponi	1	IL17+MTX	Cosentyx 150mg/2v SIC					MTX 7,5 mg/v	0	2021-05-24	Inga	Pfizer	Pfizer	Pfizer	0	1			2021-07-05		2021-08-10			1.13
GBG020	44	1	1978	PsA axial	2010	12					0	0	0	2.96	0.88	3.8	6.5				MTX, Salazopyrin, Arava	3	Humira, Orencia, Remicade, Simponi, Cimzia, Cosentyx	7	IL23/12 mono	Stelara 45mg/4v					0	0	2021-06-28	Sjukdomskänsla 2 dagar	Pfizer	Pfizer	Pfizer	0	1			2021-08-23		2021-09-22			1.13
GBG029	24	0	1998	Juvenil AS	2009	13					0	0	Depression, generaliserat smärtsyndrom, Gastric bypassop 2014	3.31	1	4.4	4.4				MTX	0	Enbrel, Humira, Remsima, Riactemra	4	IL17+MTX	Cosentyx 150mg/4v					MTX 15mg/v	0	2021-06-23	Öm i arm	Pfizer	Pfizer	Pfizer	0	1			2021-08-12		2021-09-13			0.75
LINK102	51	1	1971	RA	2005	17	0	1	0	1	0	1	0	0.39	1.57	NA	NA	NA	NA	ANA pos	predn	1	remicade, enbrel	2	JAK+mtx	Olumiant			dagligen	4mg	mtx 10mg	0	2021-04-27	ont iarmen	Pfizer	Pfizer	Pfizer	0	1			2021-06-08	0	2021-07-12	1	0.39	1.57
LINK124	40	1	1982	Psa	2005	17	0	0	NA	0	0	0	Rosasea	1.68	0	NA	NA	NA	NA	SSA pos	SSz	1		0	JAK+mtx	olumiant			dagligen	4	mtx 10mg	0	2021-05-24	öm i armen ett par dagar	Moderna	Moderna	Moderna	0	1			2021-07-12	frusen, ont i kroppem 1 dag	2021-08-17	1	1.63	0
LINK148	49	1	1973	RA	1994	28	0	1	0	1	0	0	tablbeh depression 2011, astma 2020	2.39	0.5	NA	NA	NA	NA	0	ciklosporin, ridaura, myocrisin, ssz, predn	5	remicade, enbrel, humira, mabthera	4	JAK+mtx	Rinvoq			dagligen	15mg	mtx 20mg	2.5	2021-04-28	0	Moderna	Moderna	Pfizer	0	1			2021-06-09	38,0 i ett dygn	2021-07-19	1	2.39	0.5
LINK116	45	1	1977	JIA	1979	43	0	0	1	0	0	0	iriter, DVT, APC-resistens, glaukom	3.15	0.25	NA	NA	NA	NA	ANApos	plaquenil, aza, ciklo, mtx, ssz, cellcept	6	enbrel, remicade,simponi, cimzia	4	JAK+mtx+TNF	olumiant, humira, metoject			humira 2/5, olumiant 5/5	2mg/40mg	15	0	2021-05-12	ont i armen	Pfizer	Pfizer	Pfizer	0	1			2021-06-23	ont i armen	2021-07-13	1	2.31	0.13
LINK202	28	1	1994	JIA	2002	20	0	0	0	0	0	2	Charcot-Marie-Tooths sjukdom 2017	2.19	1.75	NA	NA	NA	NA	0	mtx	1	enbrel, humira, remicade, roactemra, cosentyx	5	JAK+SSZ	Xeljanz			dagligen	10	ssz 2000mg	2.5	2021-05-25	ont i magen i 1dag	Pfizer	Pfizer	Moderna	0	1			2021-07-15	0	2021-09-15	1	2.16	1.63
314UMEA	32	0	1990	PsA	2015	7		0				0	binjurebarksinsuff, hypertonim testosteronbrist								ciklosporin, salazo	2	enbrel, remicade, cimzia, IL17-hämmare	4	TNF (+JAK)	Humira dubbel dos					metoject 25,g/v	25	2021-05-25	ont i armen, lite hängig	Moderna	Moderna	Pfizer	0	1			2021-07-06	lite febrig, diarre i några dagar	2021-09-13
LU052	79	1	1943	EGPA	2013	9					näsa, lungor med obstruktivitet	0	astma, Levaxin beh hypotyreos, tabl beh hypertoni, osteoporos	2.47	0.5						Imurel, MTX	2	0	0	ritux mono	Rituximab	1	4.83	2020-07-01	500	0	5	2021-04-01	inga	Astra Zeneca	Astra Zeneca	Pfizer	1	1	neg		2021-04-22	feber, diarér,i ett dygn, trötthet. Fick helbens trombos och LE oktober 2021, låg på MAVA	2021-07-08	244	ingår ej	1.75
LU088	57	1	1965	GPA	2019	3					lungblödning,njursvikt med intemittent hemodyalis	1	magsår, psoriasis, hiatus hernia	ingår ej	1					PR3-ANCA positiv	Cyklofos	1	0	0	ritux mono	Rituximab	1	8.2	2020-12-08	500	0	2.5	2021-05-12	1: ömhet i armen,	Pfizer	Pfizer	Pfizer	0	1	neg		2021-06-19	2:dosen ömhet i armen+trötthet	2021-07-06	223	ingår ej	1.25
LU065	82	1	1940	RA	1979	43	1	1	1	1	0	1	DM typ I, kronisk FF (waran beh), hjärtsvikt, meniers sjukdom	5.34	2.38	2.25					SSZ, MTX	2	Cimzia	1	ritux mono	Rituximab	1	12.4	2020-10-26	1000	0	0	2021-03-12	inga	Pfizer	Pfizer	Pfizer	0	0	neg		2021-04-10	yrsel, illamående dagen efter andra dosen	2021-04-27	65	5.34	2.25
LU126	78	1	1944	RA/eGPA	2018	4	0	1	1	1	lungor	0	hypertoni, osteoporos	2.66	0					ANCA pos, ANApos, ENA pos, Ro52 pos	0	0	0	0	ritux mono	Rituximab	1	7.63	2020-11-24	1000	0	3.75	2021-04-04	ont, lite rodnad och svulllnad i armen	Pfizer	Pfizer	Pfizer	0	0	neg		2021-05-18	ont, lite rodnad och svulllnad i armen	2021-06-07	126	2.66	0
LU193	58	1	1964	EGPA	2019	3					hörselnerv, mellanöra, lungor	0	astma, hypertoni, levaxin substituerad hypotyreos	ingår ej	0					0	0	0	0	0	ritux mono	Rituximab	1	12.9	2021-01-12	1000	0	0	2021-05-11	inga	Pfizer	Pfizer	Moderna	0	0	neg		2021-06-14	dagen efter frossa och trötthet i en dag, ont i armen	2021-06-29	193	ingår ej	0
LU007	84	1	1938	RA	1978	44	0	1	1	1	emfysem, bronkiektasier, engagemang av småluftvägar	0	hjärtsvikt 2012, KOL, hypertoni	2.44	2.38						0	0	Enbrel, remicade	2	ritux mono	Rituximab	1	5.97	2020-06-12	1000	0	0	2021-01-27	inga	Pfizer	Pfizer	Pfizer	0	1	pos		2021-02-19	feber i 1 dygn	2021-03-17	7	2.44	1.88
LU040	73	1	1949	RA	1993	29	0	1	1	0		1	tablett behandlad hypertoni	1.41	0.5						MTX.SSZ, Plaq	3	Enbrel, Remic, Humira	3	ritux mono	Rituximab	1	6.4	2020-10-06	500	0	0	2021-04-12	inga	Pfizer	Pfizer	Pfizer	0	1	pos		2021-05-26	hv, trötthet, ont i armen i 1-2 dagar	2021-06-09	135	1.21	0.5
LU073	74	1	1948	SpA, PPP relaterad	2006	16					0	1	KLL 2016, asta, allergi besvär, PPP/psorias	5.27	1.5						SSZ, MTX	2	Enbrel, Cimzia, Humira	3	ritux mono	Rituximab	1	6.1	2020-07-27	1000	0	0	2021-03-18	öm vid vaccpunkt	Pfizer	Pfizer	Pfizer	0	1	pos		2021-04-13	0	2021-04-28	73	5.27	1.5
LU109	83	1	1939	DM, antisyntetas syndrom	2020	2					ILD, lunffibros	1	katarakt op, hypeprtononi, lungfibros	ingår ej	0					myositantikroppar PL-7 och anti-Ro52	0	0	0	0	ritux mono	Rituximab	1	12.8	2020-11-26	1000	0	10	2021-04-01	öm i armen	Pfizer	Pfizer	Pfizer	0	1	pos		2021-05-11	ont i armen	2021-05-27	109	ingår ej	0
LU149	59	1	1963	GPA	2014	8					lungor		0	ingår ej	0					PR-3 ANCA pos	SXN	1	0	0	ritux mono	Rituximab	1	10.2	2020-09-21	500	0	3.75	2021-04-30	ont i armen	Moderna	Moderna	Moderna	0	1	pos		2021-06-11	influensa känsla	2021-06-29	201	ingår ej	0
LU011	84	0	1938	GPA	2016	6					luftvägs engag+lungor +njurar	0	uppreppade skivepitel ca op ,kronisk FF	ingår ej	0.75					PR3-ANCA positiv	Aza, sendoxan	2	0	0	ritux mono	Rituximab	1	5.91	2020-12-07	500	0	10	2021-02-03	trötthet	Pfizer	Pfizer	Pfizer			pos		2021-03-03	trötthet	2021-03-17	11	ingår ej	0.38
LU029	66	0	1956	MPA	2012	10						0	hypertovi, PCI pga instabil abngina 2016, ångest/depression	ingår ej	0					MPO-ANCA pos	Mxt, AZA	2	0	0	ritux mono	Rituximab	1	12.4	2020-01-09	500	0	5	2021-05-10	inga	Pfizer	Pfizer				pos		2021-06-03	inga	2021-06-23	189	ingår ej	0
LU037	76	1	1946	DM	2011	11					lungor	0	0	ingår ej	0					anti-Jo1	Cellcept	1	0	0	ritux mono	Rituximab	1		2020-10-12	1000	0	2.5	2021-04-16		Pfizer	Pfizer	Pfizer	0	0	pos		2021-06-01	0	2021-06-16	160	ingår ej	0
LU074	81	1	1941	RA	2006	16	0	1	1	1	bronkiektasier	1	bröst ca 2010, osteoporos	3.41	1						MTX	1	Benepali	1	ritux mono	Rituximab	1	9.87	2020-08-20	500	0	2.5	2021-03-17	inga	Pfizer	Pfizer	Pfizer	0	0	pos		2021-04-14	inga	2021-05-04	74	3.41	1
LU181	81	1	1941	RA	1980	42	0	0	1	1	0	1	hypertoni, stroke 2019	2.53	1.63						antimalaria, guld, penicilamin, SSZ, MTX	5	Enbrel	1	ritux mono	Rituximab	1	9.29	2021-01-12	500	0	0	2021-03-31	inga	Pfizer	Pfizer	Pfizer	0	0	pos		2021-05-12	0	2021-06-22	181	2.52	1.63
KS050	70	1	1952	RA	2008	14	0	0	0	0	0	0	bröstcancer	2.07	0.63	NA	NA	NA	NA	0	mtx, arava	2	mabthera, remicade	2	rituximab mono	rituximab			1 every six month	2021-06-16	1000mg	0	2021-04-22	HV	Pfizer	Pfizer		0	1			2021-06-02	rodnad insticksställe	2021-07-13	1	2.07	0.63
LU009	35	1	1987	GPA	2009	13					näsan , öra, op för subglotis stenos	?	0	ingår ej	0					MPO-ANCA pos	mtx	1	0	0	ritux mono	Rituximab	1	8.9	2020-09-01	500	0	5	2021-01-26	lätt ömhet i armen	Pfizer	Moderna	Moderna	0	1			2021-02-23	trött samma dag som vaccination	2021-03-17	9	ingår ej	0
LU010	73	1	1949	GPA	2019	3					övre luftvägar, lungor, njursvikt grad IV, perfera nerver	0	op tungbas ca 1996	ingår ej	0					PR3-ANCA positiv	Sendoxan	1	0	0	ritux mono	Rituximab	1	6.67	2020-08-19	500	0	5	2021-03-17	inga	Pfizer	Pfizer	Pfizer	0	1			2021-04-14	inga	2020-04-28	72	ingår ej	0
LU016	59	1	1963	RA	2011	11	0	1	0	1	0	1	bröstcancer 2013, hypotyreos, episklerit augusti 2021	1.6	0.88						mtx	1	enbrel, cimzia	2	ritux mono	Rituximab	1	8.1	2020-09-29	1000	0	0	2021-01-26	feber, ont i kroppen i 3 dagar	Pfizer	Pfizer	Pfizer	0	1			2021-02-23	ont i lederna, feber i 2 dagar	2021-03-23	16	1.6	0.88
LU017	66	1	1956	GPA	2019	3					lungor+njurar	1	osteoporos	ingår ej	0					PR3-ANCA positiv	0	0	0	0	ritux mono	Rituximab	1	12.7	2020-08-04	1000	0	1	2021-05-04	inga	Pfizer	Pfizer	Moderna	0	1			2021-05-26	inga	2021-06-30	205	ingår ej	0
LU022	70	0	1952	RA	2006	16	0	1	0	1	0	2	hypertoni, knäledsartros, hudpsoriasis	3.66	0.88						Asacol	1	remicade	1	ritux mono	Rituximab	1	12.1	2020-07-27	500	0	0	2021-04-21	inga	Pfizer	Pfizer	Pfizer	0	1			2021-06-02	inga	2021-06-16	159	2.54	0.88
LU023	74	1	1948	GPA	2018	4						1	0	ingår ej	0.25										ritux mono	Rituximab	1	9.05	2020-09-02	1000	0	1	2021-04-15	inga	Pfizer	Pfizer	Pfizer	0	1			2021-05-27	inga	2021-06-09	132	ingår ej	0.38
LU025	75	1	1947	IgG4	2012	10						1	0	ingår ej	0						0	0	0	0	ritux mono	Rituximab	1	8.09	2020-07-09	1000	0	5	2021-04-01	inga	Pfizer	Pfizer	Pfizer	0	1			2021-05-12	inga	2021-06-01	112	ingår ej	0
LU026	65	1	1957	RA	1999	23	0	1	1	1	0	1	DM typ 2 2020, kroniskt smärtssyndrom	3.3	1.25						mtx	1	Enbrel, orencia, roactemra, Cimzia	4	ritux mono	Rituximab	1	11	2019-12-03	500	0	0	2021-04-16	trött, ont i musklarna i ett par dagar	Pfizer			0	1			2021-06-02	trött, ont i musklarna i ett par dagar	2021-06-16	162	3.04	1.13
LU030	74	0	1948	RA/MPAvask	1997	25	0	0		1	0	0	bältros, kotkompressioner, KOL, MPO vaskulit, GN med njursvikt	saknas	1.25					P-ANCA pos	SSZ, MTX	2	Enbrel, remicade	2	ritux mono	Rituximab	1	5.38	2021-03-01	500	0	7.5	2021-04-19	1:dos: inga	Astra Zeneca	Pfizer	Pfizer	1	1			2021-06-28	2:dos feber, yrsel, trötthet PK stegring till 5 utan några blödningar	2021-07-13	252	saknas	1.5
LU032	64	0	1958	RA	1989	33	1	1	1	1	0	0	Mb Hodgkins 2000	2.37	0.38						mtx,guld	2	0	0	ritux mono	Rituximab	1	11.5	2019-12-12	500	0	0	2021-04-26	inga	Pfizer	Pfizer	Pfizer	0	1			2021-06-09	inga	2021-06-29	196	2.05	0.25
LU036	79	1	1943	RA	2019	3	0	1	0	1	1	1	hypertoni, op bröst ca C1N1, gonartros, op benigtn tumör i binjurebarken	3.44	0.13						0	0	0	0	ritux mono	Rituximab	1	13.1	2020-09-17	500	0	0	2021-04-13	inga	Pfizer	Pfizer	Pfizer	0	1			2021-05-27	inga	2021-06-14	152	3.44	0.13
LU049	61	1	1961	RA	1987	35	0	1	1	1	bronkiolit	1	psoriasis, alopecia	3.32	1.75						MTX	1	Enbrel, Humira, orencia, Roactemra, Mabthera pågående	4	ritux mono	Rituximab	1	7.97	2020-07-22	1000	0	5	2021-05-05	ömhet i armen	Pfizer	Pfizer	Pfizer	0	1			2021-06-16	ömhet i armen	2021-08-31	302	3.32	2.13
LU051	71	0	1951	RA	2004	18	0	1	0	1	0	0	obesits, by pass op	4.13	2.63						0	1	RoActemra, mabthera pågående	1	ritux mono	Rituximab	1	11.8	2020-11-19	500	0	10	2021-05-22	hv en dag	Pfizer	Pfizer	Pfizer	0	1			2021-07-01	inga	2021-07-21	271	4.13	2.63
LU058	70	0	1952	RA	2005	17	0	1		1	alveolit	0	restless legs	2.3	0						0	0	0	0	ritux mono	Rituximab	1	10.9	2020-08-13	500	0	0	2021-04-20	inga	Pfizer	Pfizer	Pfizer	0	1			2021-06-03	0	2021-06-23	185	2.58	0
LU075	64	0	1958	GPA	2006	16					luftvägs engag+lungor +njurar	1	tidigare iv amfetamin missbruk, kariomyopoati, ADHD, DM typ 2,hepatit C, hyprrtoni, njursvikt	ingår ej	0.63					PR3-ANCA positiv	MTX, Cyklofosf	2	0	0	ritux mono	Rituximab	1	11.7	2020-09-11	500	0	0	2021-05-01	öm i armen samma dag	Pfizer	Pfizer	Pfizer	0	1			2021-06-15	öm i armen samma dag	2021-07-06	224	ingår ej	0.63
LU085	83	1	1939	GPA	2011	11					näsan, övre och nedre luftvägar, njurar	1	DM-LADA, insulin beh, hypertoni, hyptyreos, ostoporos	ingår ej	0.13					PR3-ANCA positiv	MTX, Cyklofosf	2	0	0	ritux mono	Rituximab	1	7.63	2020-07-08	500	0	0	2021-03-05	inga	Pfizer	Pfizer	Pfizer	0	1			2021-04-16	inga	2021-05-05	85	ingår ej	0.13
LU086	73	1	1949	RA	1990	32	1	1	1	1	0	1	mekanisk klaff 2002, waran behandlad	3.42	1.25						MTX, SSZ. CHK	3	Enbrel, Remicade, Koneret, Cimzia,	4	ritux mono	Rituximab	1	10	2020-09-20	500	0	7.5	2021-03-01	blåsor mellan fingrarr	Pfizer	Pfizer	Pfizer	0	1			2021-04-14	hv, trötthet, ont i armen i 1-2 dagar	2021-05-06	86	3.42	1.5
LU090	49	0	1973	GPA/EGPA	2001	21					näspolyp, luftvägar	0	ulceros kolit, ITP	ingår ej	0					PR3-ANCA positiv	MTX, asacol	2	Xolair (omalizumab-anti IgE)	1	ritux mono	Rituximab	1	7.4	2020-11-06	1000	MTX 20/v, Asacol 800 mgx2	15	2021-05-18	inga	Pfizer	Pfizer		0	1			2021-06-22	0	2021-07-08	238	ingår ej	0
LU091	50	1	1972	IgG4 relaterad	2017	5						2	Triedels tyroidit, tyreideoktemerad, nu Levaxin behandlad, beh för latent TB, holecystioktemorad	ingår ej	0	0					0	0	0	0	ritux mono	Rituximab	1	9.8	2020-08-12	1000	0	0	2021-04-05	hv en dag	Pfizer	Pfizer	Pfizer	0	1			2021-06-23	öm i armen efter båda doserna i 1 dygn	2021-07-08	242	ingår ej	0
LU094	46	0	1976	GPA	2006	16					övre och nedre luftvägar,lungkaviteter, hud, leder	0	tablett beh hypertoni	ingår ej	0					PR3-ANCA positiv	AZA, Cyklofosf	2	0	0	ritux mono	Rituximab	1	5.23	2020-08-28	1000	0	5	2021-05-12	inga	Pfizer	Pfizer	Pfizer	0	1			2021-06-23	feber- och frosskänska , ont, utslag i hela kroppen i 1 dygn	2021-07-14	256	ingår ej	0
LU096	60	1	1962	mikoskopisk polyangit	2005	17					njurengagemang	0	LE, migrän, hyperurikemi, njursviikt	ingår ej	0.88					MPA-ANCA pos	Cyklof, AZA, Cellcept	3	0	0	ritux mono	Rituximab	1	7.22	2020-11-05	500	0	5	2021-05-11	yrsel, trötthet, illamå, kräkningar i 2 dagar	Pfizer	Pfizer	Moderna	0	1			2021-06-22	yrsel, trötthet, illamå, illamående i 4 dagar	2021-07-21	276	ingår ej	0.88
LU133	72	0	1950	RA	1999	23	0	1	0	1	lungengagemang	1	hypertoni, hypperlipidemi, ischemisk hjärtsjukdom, PCI 2012; järnbrist anemi pga tarmblödning, DM typ II	4.84	1						MTX, SSZ, Plaquenil	3	Cimzia	1	ritux mono	Rituximab	1	15.9	2020-07-14	1000	0	0	2021-04-16	inga	Pfizer	Pfizer	Pfizer	0	1			2021-05-15	0	2021-06-09	133	4.84	1
LU146	46	1	1976	IgG4 relat. Sjd	2011	11					näsan		0	ingår ej	0						0	0	0	0	ritux mono	Rituximab	1	16	2020-12-17	1000	0	0	2021-06-17	öm i armen	Pfizer	Pfizer	Pfizer	0	1			2021-07-29	öm i armen	2021-08-25	292	ingår ej	0
LU155	65	1	1957	GPA	2019	3					lungor, örat	0	0	ingår ej	0.13					PR3-ANCA pos	0	0	0	0	ritux mono	Rituximab	1	6.8	2021-12-17	1000	0	2.5	2021-04-13	inga	Moderna	Moderna	Moderna	0	1			2021-05-25	influensa symptomm i 2 dagar efter andra dosen	2021-06-16	155	ingår ej	0.13
LU177	32	0	1990	GPA+MPA	2017	5					glomerulonefrit	0		ingår ej	0					PR3-ANCA pos	0	0	0	0	ritux mono	Rituximab	1	7	2020-11-30	1000	0		2021-03-03	inga	Pfizer	Pfizer	Pfizer	0	1			2021-06-03	0	2021-06-22	177	ingår ej	0
LU213	72	0	1950	GPA	2014	8					övre+nedre luftvägar, blödningfrån urinvägar och tarmar	1	op diskbråck i nacken maj 2021, KOL, hypertoni	ingår ej	1					PR3-ANCA pos	HCQ, MTX, SSZ, Cellcept, AZA, SXN, Ciklosprin	7	0	0	ritux mono	Rituximab	1	7.09	2021-03-17	1000	0	7.5	2021-07-20	subfebril och trött i 2 dagar, trött i 2v	Moderna	Moderna	Moderna	0	1			2021-08-18	subfebril och trött i 2 dagar, ont i lederna	2021-09-02	307		1.38
LU215	54	0	1968	IghG4 relat	2013	9					näsa	0	allergisk astma	ingår ej	0						AZA	1	0	0	ritux mono	Rituximab	1	13.8	2020-08-27	1000	0	0	2021-05-12	feber upp 39C 1 dygn,ömhet i armen	Pfizer	Pfizer	Moderna	0	1			2020-06-23	feber upp till 39 grader och ömhet i armen efter båda doserna	2021-07-06	215	ingår ej	0
LU232	68	1	1954	IghG4 relat	2012	10					tumör i hö orbita	1	0	ingår ej	saknas						0	0		0	ritux mono	Rituximab	1	11.2	2020-08-04	1000	0	0	2021-05-21	ömhet i armen lite ruggig i kroppen i ngt dygn	Pfizer	Pfizer	Pfizer	0	1			2021-06-02	ömhet i armen lite ruggig i kroppen i ngt dygn	2021-07-07	232	ingår ej	saknas, papper?
LU234	36	1	1986	GPA	2002	20					övre luftvägar, subglotis stenos	0	0	ingår ej	0					PR3 ANCA pos	MTX, AZA, SXN	3	Mabthera pågående	0	ritux mono	Rituximab	1	10.4	2020-09-01	500	0	0	2021-03-01	frossa och mycket värk;	Astra Zeneca	Astra Zeneca	Pfizer	1	1			2021-06-07	hv	2021-07-07	234	ingår ej	0
LU255	64	1	1958	IghG4 relat	2013	9					pseudotumör i rektum	0	0	ingår ej							0	0	Mabthera pågående	0	ritux mono	Rituximab	1	9.9	2020-11-25	1000	0	3.75	2021-04-29	öm i armen i ett par dagar	Pfizer	Pfizer	Pfizer	0	1			2021-06-10	svullen och röd armarm i flera dagar, efter 3 dagar illamående ,kräktes i ½ dag	2021-07-14	255	ingår ej	0
LU282	69	0	1953	GPA	2014	8					övre och nedre luftvägar	0	hypertoni, PMR, ryggbesvär	ingår ej	0					PR-3 ANCA pos	0	0	Mabthera pågående	0	ritux mono	Rituximab	1	saknas	2021-01-13	1000	0	2.5	2021-05-27	ömt i armen i 1 dygn	Pfizer	Pfizer	Moderna	0	1			2021-07-08	inga	2021-07-22	282	ingår ej	0
LU285	45	1	1977	GPA	1997	25					övre lugtvägare, näsa, bihållor, laringx	0	förtidig menopaus	ingår ej	0					PR-3 ANCA pos	MTX, AZA;CYKLOF	3	Mabthera pågående	0	ritux mono	Rituximab	1	7.11	2020-06-06	1000	0	2.5	2021-05-27	öm i armen	Pfizer	Pfizer	Moderna	0	1			2021-06-30	feber 38,7C, ont i kroppen, svulle i överarmen ocvh i axilen i 1½ dag	2021-07-22	285	ingår ej	0
LU125	72	1	1950	GPA	1996	26					övre luftvägar	0	hypertoni	ingår ej	0					PR3-ANCA pos, MPO-gränspositiv	AZA	0	0	0	ritux mono	Rituximab	1	8.38	2020-09-08	1000	0	3	2021-04-08	inga	Pfizer	Pfizer						2021-05-20	0	2021-06-03	125	ingår ej	0
LU134	79	0	1943	MPO vaskulit	2012	10					lungengagemang		DM typ II, insulin behandlad, hypertoni, gonartros	ingår ej	1.13					MPO-ANCA pos	MTX	1	0	0	ritux mono	Rituximab	1	11.6	2020-12-14	1000	0	5	2021-04-14	inga	Pfizer	Pfizer						2021-05-12	0	2021-06-09	134	ingår ej	1.14
LU219	65	1	1957	RA/SS	1989	33	0	1	1	1	lungfibros	1	levaxin beh hypotureos, osteoporos	3.37	1						MTX,guld	2	0	0	ritux mono	Rituximab	1	13.4	2021-02-25	1000	0	2.5	2021-07-07	öm i armen	Moderna	Moderna	Pfizer					2021-08-18	öm i armen + allmän sjukdomskänska i 1 dag	2021-08-31	306	3.5	1
LU257	57	1	1965	GPA	2015	7					övre och nädre luftvägar, näsan	1	ryggbesvär pga artros) Gabapentin beh, allergi besvär	ingår ej						PR3 ANCA pos	SDX,MTX	2	Mabthera pågående	0	ritux mono	Rituximab	1	6.9	2020-09-11	1000	0	0	2021-04-11	öm i armen	Pfizer	Pfizer	0					2021-06-22	trött i ett dygn	2021-07-14	257	ingår ej	0
LU001	84	1	1938	RA	1995	27	1	1	1	1	nodulära förändringar i lungorna	1	FF, waran behandlad, op för bröst ca tidigare	2.16	1.38						mtx, ssz	2	enbrel	1	ritux mono	Rituximab	1	4.89	2020-07-30	500	0	7.5	2021-01-14	extra trött några dagar efter	Pfizer	Pfizer	Pfizer	0	0			2021-02-12	extra trött några dagar efter	2021-03-09	1	2.7	1.5
LU012	81	1	1941	RA	2016	6	0	1	0	1	lungfibros	0	PAH, lungfibros, Waldenströms sjukdom	3.56	0.63						0	0	0	0	ritux mono	Rituximab	1	3.29	2020-05-26	500	0	2.5	2021-03-19	inga	Pfizer	Pfizer	Pfizer	0	0			2021-04-16	nej	2021-05-05	78	4.69	0.25
LU043	49	1	1973	DM	2018	4						1	mikroskopisk kolit, levaxin beh hypotyreos, lättare depressioner	ingår ej	saknas					Ro52+ anti-Jo1 pos	0		0		ritux mono	Rituximab	1	8.76	2020-09-09	1000	0	1	2021-04-19	1. dosen feber ca 38,5C, i 1 dygn, trötthet i några dagar	Moderna	Moderna	Moderna	0	0			2021-06-03	feber ca 38,5C i 1 dygn efter båda doser, tröttheti några dygn efter båda doserna	2021-06-17	168	ingår ej	saknas
LU045	55	1	1967	IgG4 relaterad	2015	7						1	hudpsoriasis, kroniskt smärtsyndrom	ingår ej	1.13						0		0		ritux mono	Rituximab	1	7.16	2020-11-03	1000	0	0	2021-04-09	huvudvärk och trötthet i några dagar	Pfizer		Pfizer	0	0			2021-06-23	ömhet och rodnad i 2 dygn	2021-07-13	253	ingår ej	1.13
LU048	73	1	1949	RA	2009	13	1	1	1	1	lungfibros	1	ångest/depresson	4.6	1.25						0	0	Enbrel, Cimzia, Orencia	3	ritux mono	Rituximab	1	9.01	2020-09-17	500	0	2.5	2021-04-05	ömhet i armen	Pfizer	Pfizer	Pfizer	0	0			2021-06-03	2-dos: rodnad i armen 5-6 dagar efter vaccinationo	2021-06-21	174	4.1	1.25
LU060	74	1	1948	GPA	2012	10					bihållor,lungor, tonsiller	1	stroke 2013, osteoporos	ingår ej	0					PR3-ANCA positiv	Sxn, Aza	2	0	0	ritux mono	Rituximab	1	3.11	2020-06-15	1000	0	7.5	2021-04-20	inga	Pfizer	Pfizer	Moderna	0	0			2021-06-02	0	2021-06-17	169	ingår ej	0
LU067	69	0	1953	GPA	1987	35					övre luftvägar, sinus, orbita, njurar	0	sakom i näsan, kolesteatom i hörselgången, multipla basaliom , TURP, oateopros, MGUS	ingår ej	1.38					PR3-ACA, capture ANCA pos	AZA, MTX, Cyklosporin,r Sxn	4	0	0	ritux mono	Rituximab	1	går ej att bestämma	2020-07-14	500	0	10	2021-02-24	0	Pfizer	Pfizer	Pfizer	0	0			2021-04-08	0	2020-04-28	67	ingår ej	2
LU081	56	1	1966	GPA	2017	5					luftvägs engag+lungor + medullahernieruíng Th5-6	0	pollen allergi lindrig astma	ingår ej	0					PR3-ANCA positiv	0	0	0	0	ritux mono	Rituximab	1	9.26	2020-12-10	500	0	0	2021-05-07	trött, hv och yrsel, illamående i några dagar	Pfizer	Pfizer	Moderna	0	0			2021-06-21	trött, hv och yrsel, illamående i några dagar	2021-07-07	227	ingår ej	0
LU092	47	1	1975	PM	2015	7					lungengagemang	1	ångest, beh med antidepressiva	ingår ej	0					anti-Jo1	0	0	0	0	ritux mono	Rituximab	1	8.77	2020-11-18	1000	0	0	2021-05-08	öm i armen	Pfizer	Pfizer	Moderna	0	0			2021-06-21	0	2021-07-12	247	ingår ej	0
LU097	78	0	1944	GPA	2010	12					övere+nedre lunftvägar, ögon, njurar	1	hypertoni, stroke 2017 med vä sidig svaghet	ingår ej	0					PR3-ANCA pos	MTX, Cyklofosf	2	0	0	ritux mono	Rituximab	1	8.3	2020-10-13	500	0	5	2021-03-17	lite hv+ömhet vid sticket	Pfizer	Pfizer	Pfizer	0	0			2021-05-05	huvudvärk och trötthet dagen efter vaccination	2021-05-19	97	ingår ej	0
LU118	76	0	1946	RA	1991	31	0	1	1	1	0	1	tyroidea ca med skelett metastaser, malignt melanom 2002, KLL med B-cells lymfom, prostata ca	1.82	0.13						MTX	1	0	0	ritux mono	Rituximab	1	6.55	2020-12-09	500	0	0	2021-04-09	öm i armen	Pfizer	Pfizer	Moderna	0	0			2021-05-19	ont i armen	2021-06-02	118	1.82	0.13
LU123	77	0	1945	RA	2000	22	1	1	1	1	0	1	DM typII, hypertoni, MI juni 2021	2.54	0.75						Guld, MTX	1	Enbrel, Remicade	2	ritux+MTX_mono vid prov+3	Rituximab	1	9.26	2021-01-20	1000	MTXx 20 mg/v	9	2021-03-31	inga	Pfizer	Pfizer	Pfizer	0	0			2021-05-12	0	2021-06-02	123	3.41	0.75
LU180	65	1	1957	RA	1997	25	1	1	1	1	keratit, pyoderma gangrenosum, noduli	1	op bröst ca x2, ångest/depression	5.66	1.13						MTX, SSZ,Sandimun	3	Enbrel	1	ritux mono	Rituximab	1	7.1	2020-10-02	1000	0	5	2021-03-01	inga	Astra Zeneca	Pfizer	0	1	0			2021-06-01	lätt ont i armen	2021-06-22	180	5.66	1.13
LU183	67	0	1955	GPA	2017	5					övre luftvägar, njurar	1	DM typ II, hypertoni, hudpsoriasis	ingår ej	0					PR3-ANCApos	0	0	0	0	ritux mono	Rituximab	1	3.2	2020-12-11	500	0	1.25	2021-04-20	inga	Pfizer	Pfizer	Pfizer	0	0			2021-06-02	0	2021-06-23	183	ingår ej	0
LU190	54	1	1968	RA	2007	15	0	1	0	1	lungor	1	njursvikt grad IV pga tubulointerstitiell nefrit	2.5	0.38						MTX, Cellcept	2	Humira	2	ritux mono	Rituximab	1	10.1	2020-11-19	500	0	2.5	2021-03-08	inga	Pfizer	Pfizer	Pfizer	0	0			2021-06-08	feber 39C i 3 dagar, tröt , förkylsnings symptom	2021-06-23	190	1.61	0.38
LU194	70	0	1952	PM	2006	16					musklar, hud		DM typ2, tonsil ca , strålbeh 2015, lungemboli 1989, TIA attacker, koronarsjuk	ingår ej	0.5					anti-SRP pos	MTX, kolkicin	2	IgG	1	ritux+MTX	Rituximab	1	6.37	2020-10-05	1000	Kolkicin 250 mikdx4	5	2021-04-09	inga	Pfizer	Pfizer	Pfizer	0	0			2021-05-21	öm i armen i ngn dag	2021-06-29	194	ingår ej	0.5
LU195	79	1	1943	GPA	2017	5					sinuit, GN	1	MI 2011, hypertoni, prostata förstoring,	ingår ej	1.5					PR-3 ANCA pos	SDX, AZA	2	0	0	ritux mono	Rituximab	1	9.27	2020-06-29	1000	0	1.25	2021-04-14	inga	Pfizer	Pfizer	Pfizer	0	0			2021-05-27	0	2021-06-29	195	ingår ej	1.5
LU202	48	1	1974	VASK/SLE ovberlap	2019	3					lungfibros		hepatit B, C från tidigare iv missbruk, depression	ingår ej	0					MPO-ANCa+ANA+anti-Jo pos	0	0	0	0	ritux mono	Rituximab	1	9.96	2020-11-19	1000	0	5	2021-03-27	inga	Pfizer	Pfizer	Pfizer	0	0			2021-06-08	0	2021-06-30	202	ingår ej	0
LU203	77	1	1945	RA	1976	46		1	1	1	0	1	PCA 2014	2.65	1.88						MTX, HCQ, guld, penicillamin	4	Enbrel, remicade	2	ritux mono	Rituximab	1	8.12	2021-01-29	1000		20	2021-05-05	inga	Pfizer	Pfizer	Pfizer	0	0			2021-06-16	0	2021-06-30	203	2.65	1.88
LU211	58	0	1964	GPA	2013	9					lungor, njurar (GN), perikardit	1	hypertoni	ingår ej	0.5					PR-3 ANCA pos	MTX, AZAm SDX, Cellcept	4	0	0	ritux mono	Rituximab	1	7.69	2020-11-04	1000	0	10	2021-07-20	inga	Moderna	Moderna	Moderna	0	0			2021-06-14	trött, ont i armen, allmän sjukdomskänsla i en dag	2021-07-01	211	ingår ej	0.5
LU220	36	1	1986	RA/SS overlap	2013	9	0	1	0	0	torra slemhinnor	0	levaxin behadlad hypotyreos	3.4	0.75					ANA pos, ENA pos, SS-A pos, RNP pos	MTX	1	Enbrel, Mabthera pågående	1	ritux mono	Rituximab	1	13.4	2021-01-04	1000	0	2.5	2021-05-03	klåda	Pfizer	Pfizer	Pfizer	0	0			2021-06-17	inga	2021-07-06	220	3.4	0.75
LU249	36	1	1986	SLE	2015	7					hud, myanstenia gravis, penier, ANA pos	2	myanstenia gravis	ingår ej	0					ANA pos, anti-cholinesteras receptporvhämmre	Plaquenil	1	Mabthera pågående	0	ritux+Plaq	Rituximab	1	11.5	2020-12-15	1000	0	0	2021-05-12	1: dosen svaghet i vä kroppshalva i ½ dygn	Pfizer	Pfizer	Moderna	0	0			2021-06-23	2: inga	2021-07-13	249	ingår ej	saknas, papper?
LU250	66	0	1956	GPA+RA	2008	14					njur- och lungpåverkan	1	hypertoni, astma	ingår ej	0.63						SDX,	1	Mabthera pågående	1	ritux mono	Rituximab	1	6.9	2020-12-16	1000	0	5	2021-04-19	1: inga	Astra Zeneca	Astra Zeneca	Moderna	1	0			2021-06-28	feber och frossa i 1 dygn	2021-07-13	250	ingår ej	0.63
LU280	66	0	1956	GPA	2017	5					näsa, öron, njurar		hypertoni, TIA 2+18, gudsjukdom dishudros sicca	ingår ej	0					PR-3 ANCA pos	0	0	Mabthera pågående	0	ritux mono	Rituximab	1	6.48	2020-12-03	1000	0	0	2021-04-27	feber och ont i kroppen i 2 dagar	Astra Zeneca	Astra Zeneca	Moderna	1	0			2021-06-07	feber och ont i kroppen i 2 dagar	2021-07-22	280	ingår ej	0
LU151	45	1	1977	RA	2011	11	0	1	1	1	0	0	hud psoriasis, hypertoni	2.76	0.38						MTX, SSZ, Arava	2	0	0	Ritux+Arava	Rituximab	1	10.9	2020-11-03	1000	Arava 20 mg/dygn	0	2021-05-06	inga	Pfizer	Pfizer	Moderna	0	0			2021-05-27	lite feber och förkyningssymptom i några dgara	2021-06-14	151	2.76	0.38
LU055	65	0	1957	PM	2005	17					muskelsvaghet	0	hypertoni	ingår ej	1.5					SNP antikroppar	Imurel ,MTX	1	Privigen	1	ritux+Imurel	Rituximab	1	13.4	2020-09-07	1000	Imurel 150 mg/dygn	5	2021-06-05	inga	Pfizer	Pfizer	Pfizer	0	1			2021-06-12	0	2021-07-08	241	ingår ej	1.5
LU069	76	0	1946	RA	2008	14	0	1	1	1	lungfibros	1	lungemboli 2008, magsår tidigare, 2015 skallskada med subdural hematom op	1.86	0						AZA	0	0	0	ritux+AZA	Rituximab	1	12.7	2020-07-10	500	AZA150 mg/dygn	0	2021-03-11		Pfizer	Pfizer	Pfizer	0	1			2021-04-08	0	2021-04-28	69	1.86	0
LU063	68	0	1954	MPO-ANCA assoc vaskuulit	2016	6					lungor, njurar		0	ingår ej	0					MPO-ANCA pos	plamsfer, Cyklof, AZA	1	0	0	ritux+AZA	Rituximab	1	10	2020-11-05	500	AZA100 mg/dygn	2.5	2021-04-07	öm vid vaccpunkt	Pfizer	Pfizer	Pfizer	0	0			2021-06-21	öm vid vacc stället i 1 dag	2021-06-29	198	ingår ej	0
LU212	54	1	1968	MCTD	2015	7					musklar, leder,trötthet, Raynaud	1	graviditets DM, by pass op, depression,	ingår ej	1					ENA pos, RNP pos	MTX, AZA	1	0	0	ritux+AZA	Rituximab	1	7.44	2021-03-04	1000	AZA 150mg/dygn	5	2021-07-04	ont i armen, trötthet i en dag	Moderna	Moderna	Moderna	0	0			2021-08-18	trött, ont i armen, allmän sjukdomskänsla	2021-09-07	308	ingår ej	1.13
LU061	54	1	1968	RA	1997	25	1	1	0	1	0	0	hypotyreos, talessemia minor	5.63	2.13						Aza, MTX, guld	2	Remicade, Humira, Enbel,	3	ritux+Enbrel	Rituximab	1	11.7	2020-12-14	500	Enbrel 50 mg/v	0	2021-05-11	lite hv	Pfizer	Pfizer	Pfizer	0	1			2021-06-22	nej	2021-07-08	239	5.63	2.13
LU233	75	1	1947	RA	1977	45	1	1	1	1	0	1	MI 1999, hjärtsvikt 2000, CABG, hjärtanurism, tromb i hjärtat, tyreoroxucos, radiojod beh, oftalmopati, ostoporos med sponatana frakturer	5.13	2.25						Plaq, SSZ, Lukeran,MTX	4	Enb (pågående), remicade+ Manthera pågående	2	ritux+ Enbrel+SSZ	Rituximab	1	11.2	2020-09-10	500	Enbrel 25 mg/v	0	2021-04-17	frossa, feber, ledvärk i 3 dagar,ont i käkar trötthet,	Astra Zeneca	Astra Zeneca	Pfizer	1	0			2021-06-19	2: samma men ej feber	2021-07-07	233	5.13	2.25
LU024	70	1	1952	RA	2019	3	0	1	0	1	UIP, lungfibros	1	lungfibros, hypertoni	saknas	0.5					ANA pos	0	0	0	0	ritux +Plaquenil	Rituximab	1	9.35	2020-09-10	1000	Plaquenil 200mg/dag	10	2021-03-18	dosen frusen i några timmar,	Astra Zeneca	Astra Zeneca	Moderna	1	1			2021-06-18	ömhet vid stickstället	2021-07-06	217		0.5
LU056	63	1	1959	RA	1994	28	1	1	0	1	ILD med lungfibros	0	hereditär cystinuri, DM typ II; hypertoni	3.11	2					SSA-A, SS-B	Imurel, MTX,Plaquenil	2	0	0	ritux+Plaq	Rituximab	1	11.5	2020-11-17	500	Plaquenil 200mgx1	0	2021-04-24	inga	Pfizer	Pfizer	Pfizer	0	1			2021-06-08	0	2021-06-23	184	3.11	2
LU084	57	1	1965	RA	2007	15	0	gränspos	0	1	lindrig astma, fibromyalgi, anemi	1	lindrig astma, hypotyreos, fibromyalgi	2.82	1.25						Plaquenil, MTX,SSZ; Imurel	3	Enbrel, Humira, Remicade, Cimzia, Orencia, RoActema	6	ritux+Plaq	Rituximab	1	8.96	2020-11-10	500	Plq 400 mg/dag	0	2021-04-25	ömhet i armen efter 1 dosen	Pfizer		Moderna	0	1			2021-06-05	inga	2021-06-30	208	3	1.25
LU163	67	0	1955	SS	2013	9					uppreppade pleurit	1	hjärtinfarkt 2020 september, op struma, op i örat	ingår ej	saknas					ANA pos, kornigt mönster, SAS pos, SSB pos	Plaquenil, AZA	1	0	0	ritux mono	Rituximab	1	10.1	2021-11-12	1000	Plaquenil 200 mgx1	2.5	2021-04-21	lite öm i armen	Pfizer	Pfizer	Pfizer	0	0			2021-06-02	lite öm i armen	2021-06-16	163	ingår ej	saknas, papper?
LU124	63	1	1959	GPA	2004	18					ÖNH och övre luftvägar	0	divertikulit, artros i höfter (protes op) och vä axel	ingår ej	0					C-ANCA pos	AXA, Cyklofosf, Cellcept	2	Hyqvia	1	Ritux+Hyqvia	Rituximab	1	7.03	2020-12-04	1000	0	5	2021-04-15	feber i några dagar efter 1. dosen	Pfizer	Pfizer	Pfizer	0	1			2021-05-12	inga	2021-06-02	124	ingår ej	0
LU179	62	1	1960	SS	2009	13					ILD	0	hypertoni	ingår ej	0.5					SS-A +SS-B pos	MMF	0	0	0	Ritux+MMF	Rituximab	1	13.2	2020-11-17	1000	CellCepr 750 mg/dygn	5	2021-03-02	utslag ej kliande	Pfizer	Pfizer	Pfizer	0	0			2021-06-02	0	2021-06-22	179	ingår ej	0.5
LU290	38	1	1984	SLE	2011	11					njurar	0	hypertoni	ingår ej	0.75						Klor, Cyklo, Cellcept,	2	Mabthera pågående	0	ritux+Plaq+Cellcept	Rituximab	1	11	2021-04-23	1000	Cellcept 1g/dygn+Plaquenil 200mg/dygn	0	2021-08-21	ont i armen	Pfizer	Pfizer	Pfizer	0	1			2021-09-25	ont i armen	2021-10-06	346	ingår ej	1
LU033	73	1	1949	RA	2005	17	0	1	1	1	0	1	hyptyreos, hypertoni	2.48	0.88						mtx	0	enbrel, humira	2	ritux+MTX	Rituximab	1	5.58	2020-08-26	500	MTX 15mg/v	0	2021-04-15	inga	Astra Zeneca	Astra Zeneca	Moderna	1	0	neg		2021-06-29	inga	2021-07-20	268	1.95	0.75
LU050	75	1	1947	RA	2009	13	0	0	0	0	0	0	MS, kotkompression	3.85	2.13						MTX	0	Orencia	1	ritux+MTX	Rituximab	1	8.69	2020-06-11	1000	MTX 17,5/v	10	2021-04-21	hv+trötthet i 2 dagar efter vaccination	Pfizer	Pfizer	Pfizer	0	0	neg		2021-05-26	hv+trötthet i 2 dagar efter vaccination	2021-06-14	154	3.85	2.13
LU259	87	0	1935	RA	1996	26	1	1	1	1	noduli	1	MI 1985, Hjärtsvikt 2013, DM typ 2, tremor, prostata ca	2.11	1.38						HCQ, MTX, SSZ	2	Mabthera pågående	0	ritux+MTX	Rituximab	1	5.89	2021-01-15	500	MTX 7,5/v	0	2021-05-17	klåda vid inj stället	Moderna	Moderna	Moderna	0	0	neg		2021-06-30	klåda, yrsel och trötthet i 3 timmar	2021-07-14	259	2.11	1.38
LU098	75	0	1947	GPA	2002	20					övre+nedre luftvägar, orbita, n.peroneus, lätt njrpåverkan	1	spinal stenos, uppreppade DVT, revbensfraktur, övervikt	ingår ej	0.63					PR3-ANCA +capture pos	MTX, AZA, Cellcept, Sendox	3	0	0	ritux+MTX	Rituximab	1	9	2020-12-08	1000	MTX20 mg/v	10	2021-03-13	ont i armen i en dag	Pfizer	Pfizer	Pfizer			neg		2021-04-21	frossa och ont i axeln i en dag	2021-05-20	98	ingår ej	0.75
LU108	78	1	1944	RA	2005	17	0	1	1	1	noduli+exudativ pleurit	1	bröst ca 2011, hypertoni, DM typ II	1.64	0.13						MTX, Plaquenil	1			ritux+MTX	Rituximab	1	9.02	2020-12-06	500	MTX 20mg/v	0	2021-03-31	inga	Pfizer	Pfizer				neg		2021-05-12	0	2021-05-26	108	1.64	0.13
LU015	73	1	1949	RA	1994	28	0	1	1	1	0	1	MGUS	2.51	0.5						0	0	humira	1	ritux+MTX	Rituximab	1	10.6	2020-08-17	500	MTX 10 mg/v	0	2021-03-15	inga	Pfizer	Pfizer	Pfizer	0	1	pos		2021-05-12	inga	2021-06-02	116	3, 9	0.38
LU128	75	1	1947	RA	1972	50	0	1	1	1	0	0	myanstenia gravis	2.6	1.25						MTX, antimalaria, gold, SSZ	3	0	0	ritux+MTX	Rituximab	1	10.2	2020-10-09	500	MTX 15mg/v	0	2021-03-31	inga	Pfizer	Pfizer	Pfizer	0	1	pos		2021-05-12	lite feber dagen efter sprutan	2021-06-07	128	3.46	1.25
LU272	60	1	1962	RA	1994	28	0	1	1	1	ANA pos, overlap SLE, sakroilit	0	Levaxin beh hypotyreos, hystrerektomerad 2009	3.07	1.5						mtx	0	Enbrel, remicade, Cimzia, RoActemra, mabthera pågående	5	ritux+MTX	Rituximab	1	11.3	2020-11-19	500	MTX 17,5mg/v	0	2021-05-21	mer ledvärk i alla leder	Pfizer	Pfizer	Pfizer	0	1	pos		2021-06-23	inga	2021-07-21	272	3.07	1.5
LU008	79	0	1943	RA	2013	9	1	1	0	1	noduli	1	Hodkings lymfom 2017, KOL, hypertoni	1.38	0.5						MTX	0	0	0	ritux+MTX	Rituximab	1	9.2	2020-08-13	500	MTX 20mg/v	0	2021-03-19	inga	Pfizer	Pfizer	Pfizer	0	1			2021-04-25	möjligen mypkardit	2021-05-05	80	1.38	0.5
LU027	78	1	1944	RA	2015	7	0	1	0	1	0	0	hypertoni, fibromyalgi	2.79	1.38						mtx	0	Remsima	1	ritux+MTX	Rituximab	1	7.44	2020-04-23	500	MTX 20mg/v kolla	0	2021-04-01	ont i armen och trött samma natt och dagen efter	Pfizer	Pfizer	Pfizer	0	1			2020-05-14	lätt öm i armen	2021-06-02	122	4.09	1.5
LU028	80	0	1942	RA	2002	20	1	1	1	1	ILD	1	hypertoni, kotkompressioner, ILD, diskbråck	3.42	0.63						mtx	0	Enbrel, Humira	2	ritux+MTX	Rituximab	1	9.29	2020-06-02	1000	MTX 20mg/v	7.5	2021-04-21	inga	Pfizer	Pfizer	Pfizer	0	1			2021-05-12	inga	2021-05-26	106	3.42	0.63
LU034	74	0	1948	GPA	2008	14						1	0	ingår ej	0	0				MPO-ANCA pos	mtx	0	0	0	ritux+MTX	Rituximab	1	7.32	2020-09-01	1000	MTX15mg/v	2.5	2021-04-07	inga	Astra Zeneca	Astra Zeneca	Pfizer	1	1			2021-06-16	2:dos feber, frossa i några dagar, hematom i armen	2021-07-07	231	ingår ej	0
LU035	74	0	1948	RA	2004	18	0	1	1	1	0	1	prostata ca , op 2018	2.31	0						mtx	0	remicade,enbrel	2	ritux+MTX	Rituximab	1	9.62	2020-10-06	500	MTX20mg/v	5	2021-04-07	trött dagen efter	Astra Zeneca	Astra Zeneca	Moderna	1	1			2021-06-28	DVT	2021-07-14	254	4.47	0.5
LU039	75	0	1947	RA	1976	46	0	1	1	1	serosit, pleurit,restriktiv perikardit	1	op för konstriktiv perikardit 2013, STROKEx2 2019. DM typ II, höft protes, PsA	2.44	1						Mtx	0	Enbrel, Remicade	2	ritux+MTX	Rituximab	1	8.79	2020-07-15	500	MTX 15mg/v	0	2021-04-12	inga	Astra Zeneca	Astra Zeneca	Moderna	1	1			2021-06-21	2:dosen illamående, feber, frossa i 1 dygn	2021-07-06	225	2.71	1.13
LU087	35	1	1987	JIA/RA	2000	22	1	1	1	1	noduli	1	lymfödem	1.34	0.25						MTX	0	Enbrel, Roactemra, Cimzia	3	ritux+MTX	Rituximab	1	11.9	2020-11-20	500	17.5	0	2021-05-07	frossa oömhet i armen i 1 dygn	Pfizer	Pfizer	Moderna	0	1			2021-06-21	inga	2021-07-12	246	1.28	0.25
LU093	50	0	1972	RA	2011	11	0	1	1	1	0	2	hepatit B, C från tidigare iv missbruk, depression	4.2	1.75						MTX, SSZ	1	Enbrel, Cimzia, Kevzara, Orencia	4	ritux+MTX	Rituximab	1	15.6	2020-11-23	500	10	5	2021-05-24	konstig smak i munnen	Pfizer	Pfizer	Pfizer	0	1			2021-06-22	frosskänsla, trött och matt i en dag, ont i armen i kroppen i 2 dygn	2021-07-12	248	4.15	1.5
LU191	60	0	1962	GPA	2012	10					bihålor, blodiga upphostningar	1	0	ingår ej	0					PR3-ANCA pos	MTX	1	0	0	ritux+MTX	Rituximab	1	12.9	2020-11-17	1000	0	10	2021-04-23	förkynings symptom, frossa, svettningar i 2 dgr	Pfizer		Moderna	0	1			2021-06-04	förkynings symptom, frossa, svettningar i 2 dgr	2021-06-23	191	ingår ej	0.25
LU197	64	1	1958	RA	2019	3	0	1	?	1	ILD (organiserad pneumoni)	1	0	1.96	0.88						MTX	0	0	0	ritux+MTX	Rituximab	1	10.7	2020-12-03	500	MTX 20 mg/v	0	2021-04-29	feber 39 i 1 dygn	Pfizer	Pfizer	Pfizer	0	1			2021-06-10	feber 39 C efter båda doserna i 1 dygn	2021-06-29	197	1.96	0.88
LU228	76	1	1946	RA	2007	15	0	1	1	1	0	2	Lynfom 2008, hjärtklappning-	2	0.63						MTX	0	Mabthera pågående	0	ritux+MTX	Rituximab	1	8.61	2020-08-03	500	MTX 10 mg/v	5	2021-05-08	inga	Astra Zeneca	Astra Zeneca	Moderna	1	1			2021-06-22	2:dos hv, kostig i huvudet i 4-5 dagar	2021-07-07	228	2	0.63
LU229	76	1	1946	RA	1996	26	1	1	1	1	noduli	1	tonsill ca 2005, strålbehandlad	3.9	1.63						Plaq, SSZ, MTX	2	Enbrel, Mabthera pågående	1	ritux+MTX	Rituximab	1	7.4	2020-11-09	500	MTX 15mg/v	0	2021-04-10	inga	Astra Zeneca	Astra Zeneca	Moderna	1	1			2021-06-19	0	2021-07-07	229	3.9	1.63
LU260	77	0	1945	RA	2018	4	0	1	0	1	0	0	hypertoni, central ventrombos hö öga 2017	2.67	0.25						SSZ,MTX	1	Enbrel, Amgevita, RoActemra, Mabthera pågående	3	ritux+MTX	Rituximab	1	7.3	2020-12-22	1000	MTX 15 mg/v	5	2021-04-07	öm i armen i 2 dagar	Astra Zeneca	Astra Zeneca	Moderna	1	1			2021-06-15	0	2021-07-14	260	2.67	0.25
LU266	54	1	1968	RA	2007	15	0	0	0	0	0	1	DM typ 2	5.71	1.13						MTX	0	Enbrel, Cimzia, Orencia, Roactemra, Olumiant, Manthera pågående	5	ritux+MTX	Rituximab	1	11.1	2020-09-28	500	MTX 20 mg/v	0	2021-05-03	öm i armen	Pfizer	Pfizer	Moderna	0	1			2021-06-29	inga	2021-07-20	266	5.71	1.13
LU273	44	0	1978	GPA	2017	5					ÖNH/lungor	1	hudpsoriasis, lungemfysem	ingår ej	0					ANCA neg	MTX	0	Mabthera pågående	0	ritux+MTX	Rituximab	1	7.85	2020-09-11	1000	MTX 10/v	5	2021-05-19	trött öm i armen i en dag	Pfizer	Pfizer	Moderna	0	1			2021-06-22	0	2021-07-21	273	ingår ej	0
LU284	70	1	1952	RA	2014	8	0	1	1	1		1	0	2.15	0.38						MR, HCQ	1	Mabthera pågående	2	ritux+MTX+Plaq	Rituximab	1	8.81	2021-04-29	500	MTX15 mg/v	0	2021-08-31	inga	Pfizer	Pfizer	Pfizer	0	1			2021-09-27	inga	2021-10-13	351	2.04	0.5
LU068	81	1	1941	RA	2001	21	0	1	1	1		1	T/TK cells lymfom, osteoporos	1.48	0.38						SSZ, MTX, Plaq	2	Enbrel	1	ritux+MTX	Rituximab	1	8.99	2020-08-07	500	7.5	2.5	2021-03-11	0	Pfizer	Pfizer	Pfizer	0	0			2021-04-13	0	2021-04-28	68	1.48	0.38
LU071	78	0	1944	RA	2016	6	0	1	0	1	lungfibros	0	polio och meninigit i barndomen, EPI, hypertoni, DM typ 2, gikt, hypertoni	3.24	0						Mtx	0	Benepali	1	ritux+MTX	Rituximab	1	9.4	2020-08-06	1000	Mtx 15mg/v	0	2021-02-22	inga	Pfizer	Pfizer	Pfizer	0	0			2021-04-16	0	2021-04-28	71	3.24	0
LU095	56	0	1966	RA	2005	17	0	1	1	1		0	faktor VII brist, blödarsjuka	2.43	0.13						MTX, amtimalaria, SSZ	3	Enbrel, Humira	2	ritux+MTX	Rituximab	1	5.79	2020-11-27	500	MTX 20/v	5	2021-06-17	inga	Pfizer	Pfizer	Pfizer	0	0			2021-07-29	inga	2021-08-25	293	3.86	0.13
LU101	77	0	1945	GPA	2015	7					ruptur i nässkiljevägen, lungfibros	0	hjärtsvikt, uppreppade DVT (Eliqvis beh); STROKE 2017, DM typ 2 tablett beh	ingår ej	saknas					MPO-ANCA pos	0	0	0	0	ritux+MTX	Rituximab	1	4.64	2020-07-08	500	0	20	2021-03-25	inga	Pfizer	Pfizer	Pfizer	0	0			2021-05-06	0	2021-05-25	101	ingår ej	0
LU107	82	0	1940	RA	2005	17		1	1	1	ILS+lungfibros	1	DM typ II tablett beh, kronisk njursvikt grad III	4.69	0.13						MTX	0	0	0	ritux+MTX	Rituximab	1	12.4	2020-11-02	500	MTX 10mg/v	0	2021-04-10	inga	Pfizer	Pfizer		0	0			2021-05-05	inga	2021-05-26	107	4.69	0.13
LU127	54	1	1968	polyartrit	2014	8	0	0	0	0		1	MS 2012, generaliserat smärtsyndrom	4.02	1.38					0	0	0	0	0	ritux+MTX	Rituximab	1	4.73	2021-02-09	1000	MTXx 25 mg/v	5	2021-03-04	inga	Astra Zeneca	Astra Zeneca	Pfizer	1	0			2021-05-17	feberkänsla, omhet i armen efter andra dosen	2021-06-07	127	4.02	1.38
LU173	67	1	1955	RA	1993	29	0	0	0	0	0	1	hypertoni, hypotyreos, vetrikelshunt pga normaltryck hydrocefalus, coxartros (op vä hogftprotes)	3.71	0.63						MTX	0	0	0	ritux+MTX	Rituximab	1	11	2021-01-13	500	MTX 5mg/v	5	2021-04-22	inga	Pfizer	Pfizer	Pfizer	0	0			2021-06-03	0	2021-06-21	173	3.71	0.63
LU178	61	1	1961	polyartrir/seronegRA	2005	17	0	0	0	0	0	0	misstänkt MS, hypertoni	4.48	0.75						MTX	0	0	0	ritux+MTX	Rituximab	1	9.3	2020-12-11	500	12.5	0	2021-04-26	inga	Moderna	Moderna	Pfizer	0	0			2021-06-07	feberkänsla, frussen utan feber	2021-06-22	178	4.39	0.75
LU222	66	1	1956	RA	1996	26	0	1	1	1	0	0	0	2.87	0.75						MTX,guld	1	Enbrel, Humira	2	ritux+MTX	Rituximab	1	9.58	2021-01-15	500	MTX 15mg/v	0	2021-05-21	öm, stel i armen, hv ett dygn	Pfizer	Pfizer	Pfizer	0	0			2021-06-21	stel i armnen	2021-07-06	222	2.87	0.75
LU235	65	1	1957	RA	2005	17	0	1	1	1	0	1	övervikt, gastik by pass, astma, KOL, osteoporos	5.39	0.63						Plaq, MTX	1	Enbrel, Amgevira, remicade, Orencia, Olumiant,mabthera	5	ritux+MTX	Rituximab	1	8.59	2020-09-22	1000	MTX 20mg/v	0	2021-05-09	1. dos: stickningar kring munnen och i ansikteti 1,5 timmar	Pfizer	Pfizer	Pfizer	0	0			2021-06-16	inga	2021-07-07	235	5.39	0.63
LU281	52	1	1970	RA	1987	35	0	1	1	1		0	utmattningssyndrom	2.35	1.88						MTX, guld, SSZ, HCQ	3	Enbrel, Remic, Cimc, RoActemra, Olum, Mabth pågående	5	ritux+MTX	Rituximab	1	11.5	2021-01-25	500	MTX 10 mg/v	5	2021-05-22	ömt i armen i 1 dygn	Moderna	Moderna	Moderna	0	0			2021-06-21	ömt i armen i 1 dygn	2021-07-22	281	3.79	1.75
LU283	59	1	1963	RA	2011	11	1	1	0	1	noduli	0	bröst ca, ÖSTOCKSCA 2020, brca GEN POSITIV	5.87	1						MTX, SSZ	1	Enbrel, Mabthera pågående	1	ritux+MTX	Rituximab	1	5	2021-02-03	500	MTX 7,5 mg/v	7.5	2021-05-26	yr, hv, illamåend, öm i armen i 1 dygn	Pfizer	Pfizer	Pfizer	0	0			2021-07-09	yr, öm i armen i 1 dygn	2021-07-22	283	4.37	0.5
LU187	70	1	1952	RA	2014	8	0	1	0	1	0	1	KOL, ryggbesvär, hjärtinfarkt sommar 2020, restless legs	6.28	1.65						MTX	0	orencia, benepali	2	ritux+MTX	Rituximab	1	11.6	2020-02-12	1000	MTX 25 mg/v	5	2021-03-01	inga	Pfizer	Pfizer	0					2021-06-01	0	2021-06-23	187	6.28	1.65
LU042	76	1	1946	RA	1986	36	1	1	1	1		1	op bröst ca 2006, op mitralis klaff prolaps 2011, op malignt melanom 2021	2.93	0.5						MTX, Klok, SSZ	2	Enbrel	1	ritux+MTX+klorinforsfat	Rituximab	1	8.61	2020-09-20	500	Mtx20 mg/v+ klokinfosfat 160mg 5 dagar i veckan	0	2021-04-05	inga	Pfizer	Pfizer	Pfizer	0	1			2021-05-24	0	2021-06-09	139	2.93	0.5
LU053	72	0	1950	MCTD	2018	4	0	1	0	0	leder, musklar inkl hjärtmuskel	0	whiples skada efter biololyka 1997, rygsmärtpr, njursten 1990, Hashmoto tyrpidi, Levaxin beh	ingår ej	2.25					ANA, RNP, RF	Plaquenil, MTX	2	nej	0	ritux+MTX+Plaq	Rituximab	1	7.19	2020-11-03	500	Mtx20 mg/v+ klokinfosfat 160mg 5 dagar i veckan	7.5	2021-04-21	inga	Pfizer	Pfizer	Pfizer	0	1			2021-06-02	2 dos int i armen, trötthet, feber i några dagar	2021-06-16	161	ingår ej	2.25
LU131	68	1	1954	RA	1998	24	1	1	1	1	0	1	hypertoni	2.94	0.25						MTX, SSZ, HCQ	2	0	0	ritux+MTX+Plaq	Rituximab	1	10.7	2020-09-15	500	MTX 15mg/v+Plaq 200mg/dag	0	2021-05-24	inga	Moderna	Moderna	Moderna	0	1			2021-05-26	0	2021-06-09	131	2.94	0.25
LU230	72	1	1950	SLE	2009	13							DM typ2, endokardit+myokardit, 2008 MI, med stent, 2012 pace-maker, kardiomyopati, autoimmun hemolys, kronisk bronkit								HCQ, MTX			1	ritux+MTX	Rituximab	1		2020-12-07	500	MTX 12,5		2021-04-10	inga	Astra Zeneca	Astra Zeneca	Moderna	1	1			2021-06-15	inga	2021-07-07	230
LU044	76	1	1946	RA	1995	27	1	1	1	1	0	0	DM typ I,	2.75	0.25						MTX, SSZ, HcQ	2	Enbrel, remicade,mabthera pågående	2	ritux+MTX	Rituximab	1	9.32	2020-12-17	500	MTX 15 mg/v+Plaquenil 200mgx1	0	2021-04-28	extremt trött i en dag	Astra Zeneca		Pfizer	1	0			2021-07-07	extremt trött i en dag	2021-07-21	275	2.93	0.25
LU176	73	1	1949	RA	1995	27	0	1	1	1	0	2	malignt lymfom 2011, ovarie extirpation, oip i käken	3.56	0.88						ssz	1	Enbrel, remicade	2	rituximab+SSZ	Rituximab	1	8.8	2020-02-17	500	SSZ1500 mg/dag	0	2021-04-07	inga	Astra Zeneca	Astra Zeneca	Moderna	1	0			2021-06-08	ont i armen, huvudvärk dagen efter vaccination	2021-06-21	176	3.56	0.88
LU164	74	1	1948	RA	1997	25	0	1	1	1	0	1	hjärtinfarkt september 2020, DM typ 2 ( insulin+Metformin)hypotyreos (levaxin)	4.06	1.38						MTX,SSZ, Plaq	1	Enbrerl, Humira, Cimzia	3	ritux+ SSZ+Plaq	Rituximab	1	9.13	2020-12-09	500	SSZ 2g/dygn+Plaq 200mgx1	0	2021-04-16	inga	Pfizer	Pfizer	Moderna	0	1			2021-05-28	0	2021-06-16	164	4.06	1.38
LU251	25	1	1997	JIA	2011	11	0	0	1	0	0	0	depression	4.86	0.5						MTX, SSZ	1	Enbre, inflximab (pågående)	1	Infliximab +SSZ	infliximab	infliximb		2021-07-13	300	SSZ 1000mg/dygn	0	2021-07-13	litte trött i en dag	Pfizer	Pfizer						2021-08-24	litte trött i en dag	2021-09-07	308	4.54	0.38
KS013	62	0	1960	RA	1989	33	0	1	1	1	0	0	gikt	5.06	0.5	NA	NA	NA	NA	0	plaquenil, mtx, guld, salazo	4	orencia, remicade, roactemra, olumiant, cosentyx	5	JAK + mtx	upadacitinib			1/dag		15mg/d	5	2021-04-20	0	Pfizer	Pfizer		0	1	pos		2021-06-02	0	2021-07-01	1	5.06	0.5
KS056	38	1	1984	RA	2016	6	0	1	0	1	0	0	PCOS	5.35	1.88	NA	NA	NA	NA	0	mtx, salazo, pre, plaquenil	3	enbrel, cimzia, humira,	3	aTNF mono	adalimumab			1 every other week		40mg	5	2021-06-14	ont arm	Pfizer	Pfizer		0	1	pos		2021-07-28	ont arm	2021-08-16	1	5.35	1.88
008UMEA	47	1	1975	RA	1997	25	0	1	1			0	0	1.26	0						mtxt salazopyrin	3	il6-hämning	1	TNF	Benepali					0	2.5	2021-06-21	0	Pfizer	Pfizer	Moderna	0	1			2021-08-06	0	2021-09-22
013UMEA	41	1	1981	juvenil artrit	1985	37	0	0	1	1		0	0	1.83	0.25						mtxt salazopyrin prednisolon	3	humira remicade	2	TNF	Enbrel						0	2021-05-05	ont i arm, trötthet	Pfizer	Pfizer	Pfizer	0	1			2021-06-18	jätteont i arm i flera dagar, huvudvärk	2021-08-31
027UMEA	59	0	1963	PsA	1997	25		0				0	hypertoni gikt	4.11	0.63						mtxt prednisolon	2	0	0	TNF	benepali					0	0	2021-05-18	frossa, feber, illamående akut i ett dygn, dålig i dagar	Pfizer	Pfizer	Moderna	0	1			2021-06-29	medtagen i flera dagar	2021-09-01
042UMEA	48	0	1974	AS	2004	18						0	0	0.64	0.25	3.6	5.6				mtxt salazopyrin	2	0	0	TNF	benepali					0	0	2021-05-17	mycket ont i armen	Moderna	Moderna	Moderna	0	1			2021-06-30	lite ont i armen	2021-08-31
051UMEA	61	1	1961	RA	2008	14	1	1	1	1		0	hypotyreos	3.66	1						mtxt salazopyrin	2	0	0	TNF	benepali					0	0	2021-05-12	frusen, trött	Pfizer	Pfizer	Pfizer	0	1			2021-06-23	0
066UMEA	49	1	1973	AS	1997	25						0	0	1.14	0.13	1.2	3.7				antimalaria mtxt salazo prednislol	4	humira simponi cimzia	3	TNF	benepali					0	0	2021-05-11	trött på kvällen, ont i armen	Pfizer	Pfizer	Pfizer	0	1			2021-06-23	lätt feber, ont i armen	2021-08-30
070UMEA	43	1	1979	RA	1990	32	0	0		0		0	0	0.56	0						mtxt salazo prednisolon	3	0	0	TNF	benepali					0	0	2021-06-28	trött på kvällen, ont i armen	Pfizer	Pfizer	Moderna	0	1			2021-08-16	lokal ömhet	2021-10-06
079UMEA	45	1	1977	RA	2010	12	0	1	1	1		0	hypotyreos hemokromatos								mtxt	1	0	0	TNF	benepali					0	0	2021-05-18	lätt sjukdomskänlsa, lite trött en dag	Pfizer	Pfizer	Pfizer	0	1			2021-06-29	0	2021-09-14
114UMEA	43	1	1979	AS	2011	11						0	0								salazo	1	0	0	TNF	benepali					0	0	2021-07-19	ont i armen i 2 dagar	Pfizer	Pfizer	Moderna	0	1			2021-08-24	extrem huvudvärk, illamående i 3 dagar, ont i kroppen	2021-09-27
117UMEA	57	1	1965	PsA	1980	42						0	0	1.54	1						mtxt salazo	2	remicade	1	TNF	benepali					0	0	2021-05-26	lokal ömhet i armen	Moderna	Moderna	Moderna	0	1			2021-07-07	lokal ömhet i armen samt rodnad 2 dygn	2021-09-06
122UMEA	40	1	1982	RA	2016	6	0	0	0	0		0	migrän								mtx, ssz, prednisolon	3	0	0	TNF	Benepali					0	0	2021-06-02	Lokal ömhet. Rinnsnuva, nästäppa, ömma körtlar på halsen, huvudvärk under några dagar. Munherpes en vecka efer vaccinationen.	Pfizer	Pfizer	Pfizer	0	1			2021-07-22	Yrsel dagen efter	2021-10-04
125UMEA	42	1	1980	PsA	2012	10		0				1	migrän	4.13	0.88						mtx, ssz, guld, prednisolon	4	0	0	TNF	Benepali					0	0	2021-07-01	0	Pfizer	Pfizer	Moderna	0	1			2021-08-19	Feber, ont i kroppen, halsont två dygn	2021-09-29
236UMEA	46	1	1976	RA	2013	9	0	1	0	1		0	0								HCQ, ssz, predn	3	0	0	TNF	Enbrel					0	0	2021-05-28	Lite lokal ömhet	Pfizer	Pfizer	Moderna	0	1			2021-07-07	Lokal ömhet, mindre än första	2021-09-28
251UMEA	43	0	1979	PsA	1997	25		0				0	0								ciklosporin, mtx, ssz, pred	4	0	0	TNF	benepali					0	0	2021-06-02	Lite stel i armen	Pfizer	Pfizer	Moderna	0	1			2021-07-19	Lite stel i armen	2021-09-14
303UMEA	40	1	1982	JIA	1992	30						0	hypertyreos, ångest	3.57	0.75						hcq, mtx, ssz, predn	4	remicade	1	TNF	Hyrimoz					0	0	2021-06-02	Lite ont i armen	Pfizer	Pfizer	Pfizer	0	1			2021-07-20	Mycket lite ont i armen	2021-09-14
334UMEA	36	1	1986	RA	2013	9		1		1		0	endometrios	1.82	0.25						mtx, hcq, pred	3	Enbrel, Cimzia	2	TNF	Hyrimoz					0	0	2021-07-07	Ont i armen dagne efter	Pfizer	Pfizer	Pfizer	0	1			2021-08-25	0	2021-10-05
350UMEA	47	0	1975	PsaA	2008	14		0				1	0	1.45	0.63	1.5	2.7				mtx, ssz	2	Enbrel, Cimzia	2	TNF	Imraldi					0	0	2021-06-28	lite ömhet	Pfizer	Pfizer	Moderna	0	1			2021-08-16	lite ömhet	2021-09-27
365UMEA	41	0	1981	PsA	2000	22		0				0	0	2.38							mtx, pred	2	Enbrel, Remicade	2	TNF	Imraldi					0	0	2021-06-23	0	Pfizer	Pfizer	Moderna	0	1			2021-08-11	0	2021-10-22
393UMEA	48	0	1974	AxSpA	2010	12						0	Hypertoni	1.05	0	0.5	2.5				mtx, ssz, pred	3	0	0	TNF	Remicade					0	0	2021-05-25	0	Moderna	Moderna	Moderna	0	1			2021-07-06	0	2021-09-22
429UMEA	49	0	1973	AS	1993	29						0	0								mtx, ssz, pred	3	0	0	TNF	Remsima					0	0	2021-05-27	0	Pfizer	Pfizer	Pfizer	0	1			2021-07-07	0	2021-09-20
444UMEA	58	1	1964	IBD-SpA	2004	18						1	Ulcerös kolit	4.25		1.6	4				ssz, pred	2	0	0	TNF	Remsima					0	0	2021-06-23	0	Pfizer	Pfizer	Pfizer	0	1			2021-08-30	0	2021-10-06
KS036	37	0	1985	axSpA	2018	4	0	0	0	0	0	0	0	NA	0	0	0	NA	NA	0	noll	0	0	0	aTNF mono	adalimumab			1 every other week		40mg	0	2021-07-15	0	Pfizer	Pfizer		0	1			2021-08-15	0		1	NA	0
GBG012	62	1	1960	PsA	2017	5					0	0	Hypothyreos, latent TB	5.21	1.88						MTX	1	Inga	0	IL17 mono, sedan TNF	Taltz 80mg/4v					0	0	2021-05-25	Psoriasisskov. Bytt till Hyrimoz 210602!!	Moderna	Moderna	0	0	1			2021-07-06		2021-08-12			1.5
LINK205	26	1	1996	Spondartrit	2017	5	0	NA	NA	0	0	0	iriter 2017	1.57	0	NA	NA	NA	NA	0	mtx	1		0	TNF mono	hyrimoz			vav	40mg	0	0	2021-07-12	svimningskänsla i samband med inj	Pfizer	Pfizer	Pfizer	0	1			2021-08-30	0	2021-09-15	1	1.14	0
LINK206	24	1	1998	AxSpa	2018	4	0	NA	0	NA	0	0	0	0	0	0	0.4	NA	NA	0		0		0	TNF mono	humira			vav	40mg	0	0	2021-07-18	ont i armen i 3 dagar	Pfizer	Pfizer	Pfizer	0	1			2021-09-05	ont i armen i dag	2021-09-20	1	NA	NA
LINK207	40	0	1982	Psa	2012	10	0	NA	NA	0	0	1	0	1.4	0	NA	NA	NA	NA	0	mtx, ssz	2		0	TNF mono	humira			vav	40mg	0	0	2021-06-01	0	Pfizer	Pfizer	Moderna	0	1			2021-07-20	svullna axillymfkörtlar 2-5 dar i armen där inj. Gavs	2021-09-20	1	1.28	0
021UMEA	56	1	1966	RA	2004	18		1	0	1		2	hjärtklappning KOL	1.69	0						antimalaria aza mtxt salazo	4	0	0	TNF	benepali					arava 20mg/d	2.5	2021-06-24	lite öm i armen	Pfizer	Pfizer	Moderna	0	1			2021-08-11	0	2021-09-20
094UMEA	59	1	1963	RA	2012	10	0	1	0	1		0	polyneuropati, exokrin pankreasinsufficient	3.83	1.63						mtxt salazo prednisolon	3	mabthera jak-hämmare	2	TNF	benepali					plaquenil 200mg/d	0	2021-05-04	ont i armen natten efter	Pfizer	Pfizer	Pfizer	0	1			2021-06-16	ont i armen natten efter	2021-09-07
KS040	61	1	1961	RA	2020	2	0	0	0	1	0	1	depression	4.19	0	NA	NA	NA	NA	0	mtx	1	0	0	JAK + mtx	baricitinib			1/dag		4mg/d	0	2021-04-18	ont arm	Pfizer	Pfizer		0	1	pos		2021-06-08	ont arm	2021-06-23	1	4.05	0
KS051	59	0	1963	RA	2021	1	0	1	0	1	0	0	0	4.14	0.13	NA	NA	NA	NA	0	mtx	1	0	0	aTNF + mtx	adalimumab			1 every other week		40mg	5	2021-04-10	0	Pfizer	Pfizer		0	1	pos		2021-05-30	ont arm	2021-08-09	1	4.14	0.13
001UMEA	39	1	1983	AS	2004	18						0	0	2.49	0.13	0.2	0.8				0	0	0	0	TNF	Amgevita					Mtxt 10mg/vecka	0	2021-07-05	0	Pfizer	Pfizer	Pfizer	0	1			2021-08-27	kraftig huvudvärk inom 1 dygn	2021-09-29
030UMEA	59	0	1963	PsA	1996	26						0	0	0.64	0.25						guld	1	0	0	TNF	benepali					Mtxt 20mg/v	0	2021-06-15	ont i armen dagen efter	Pfizer	Pfizer	Pfizer	0	1			2021-08-03	0	2021-09-20
056UMEA	63	1	1959	RA	2007	15	1	1	1	1		2	hypertoni hyperlipidemo	2.64	1.38						salazo prednisolon	2	remicade	1	TNF	benepali					mtxt 15mg/v Plaquenil 200mg/d	0	2021-05-05	0	Pfizer	Pfizer	Moderna	0	1			2021-06-07	0	2021-09-08
063UMEA	53	1	1969	PsA	2006	16		0				0	0	2.9	0.38						ciklosporin salazo	2	humira remicade	1	TNF	benepali					mtxt 25mg/v	0	2021-05-05	lokal ömhet i armen	Pfizer	Pfizer	Pfizer	0	1			2021-06-11	lokal ömhet i armen	2021-09-06
068UMEA	63	1	1959	AS	1985	37						2	op gastric sleeve 2020			1.1	1.5				mtxt salazo	2	humira remicade	2	TNF	benepali					0	0	2021-05-03	0	Pfizer	Pfizer	Moderna	0	1			2021-06-16	0	2021-09-01
084UMEA	44	1	1978	Artrit UNS	2007	15	0	1	0	1		0	0	1.97	0						antimalaria prednisolon	2	humira	1	TNF	benepali					salazo 2000mg/d mtxt 25mg/v	0					Moderna	0	1
121UMEA	41	1	1981	PsA	2013	9		0				0	ångest	4.93	1.63						ssz prednisolon	2	enbrel, remicade	2	TNF	amgevita					metoject 10mg/v	0	2021-06-19	Svullen knöl, lokal ömhet	Pfizer	Pfizer	Moderna	0	1			2021-07-23	lokal ömhet	2021-09-13
151UMEA	40	1	1982	RA	2017	5	0	1	0	1		0	0	2.18	0						ssz, predn	2	0	0	TNF	benepali					mtxt 25mg/v	0					Moderna	0	1
194UMEA	42	1	1980	RA	2020	2	0	1	1	1		1	hypotyreos, PCOS	1.09	0.38						0	0	0	0	TNF	benepali					metoject 20 mg/v		2021-07-05	ömt i armen	Pfizer	Pfizer	Moderna	0	1			2021-08-23	ömt i armen	2021-09-28
201UMEA	32	1	1990	RA	2008	14	0	1	0	1		1	0								ssz, predn, hCQ, azathioprin	4	enbrel, remicade	1	TNF	Cimzia					metoject 25 mg/v		2021-05-27	Huvudvärk varje eftermiddag i tre veckor. Lkal ömhet	Pfizer	Pfizer	Moderna	0	1			2021-07-08	Huvudvärk varje eftermiddag i tre veckor. Lokal ömhet	2021-09-16
278UMEA	56	1	1966	RA	1991	31	1	1	0	1		1	hypertoni	1.79	0.88						HCQ, ssz, guld, azathioprin	4	Enbrel	1	TNF	Hyrimoz					Metoject 15 mg/v	5	2021-06-02	värk i armen och sjukdomskänsla i ett dygn	Pfizer	Pfizer	Moderna	0	1			2021-07-20	värk i armen och sjukdomskänsla i ett dygn	2021-09-13
289UMEA	32	1	1990	RA	2009	13	0	0	1	0		1	astma, ångest, hypotyreos								ssz, predn	2	Enbrel, orencia	2	TNF	Hyrimoz					hcq, mtxt 17,5 mg/v		2021-06-23	0	Pfizer	Pfizer	Pfizer	0	1			2021-08-11	0	2021-09-29
302UMEA	42	0	1980	RA	2011	11	0	1		1		0	0	2.05	0						0	0	0	0	TNF	Humira					mtxt 7,5 mg/v	0	2021-06-29	0	Pfizer	Pfizer	Moderna	0	1			2021-08-17	0	2021-09-22
326UMEA	52	1	1970	PsA	2010	12		0				1	0								ciklosporin, salazo	2	enbrel, otezla	2	TNF	Hyrimoz					metoject 7,5mg/v	0	2021-06-01	väldigt trött dagen efter, yrsel. Försvanninom ett dygn, ont i armen ett par dagar	Pfizer	Pfizer	Pfizer	0	1			2021-07-13	lokalt ont i armen ett par dagar	2021-08-31
329UMEA	60	0	1962	AS	1996	26						0	DM2, hypertoni, hypotyreos, hypofystumör, fetma	2.68		4.2	1.5				aza, salazo, prednisolon	3	remicade	1	TNF	hyrimoz					metoject 20mg/v	0	2021-05-18	svullnad över museklfästet ömhet ca 1 dygn	Pfizer	Pfizer	Pfizer	0	1			2021-06-29	svullnad i muskeln ca 1 dygn	2021-09-06
355UMEA	42	1	1980	RA	2007	15	0	1	1	1		0	0	1.65							ssz, pred	2	Remicade, simponi	2	TNF	Imraldi					mtxt 25	0	2021-05-19	Trött, hängig, sjukdomskänsla, ont i amen. Tre dagar.	Pfizer	Pfizer	Moderna	0	1			2021-06-23	Trött, hängig, sjukdomskänsla, ont i armen. Tre dagar.	2021-09-01
358UMEA	58	1	1964	RA	2015	7	0	1	0	1		1	astma	1.72							hcq	1	0	0	TNF	Imraldi					mtxt 17,5	0	2021-05-19	Lokal ämhet	Pfizer	Pfizer	Moderna	0	1			2021-06-30	lokal ömhet	2021-08-24
376UMEA	52	1	1970	PsA	2010	12		0				0	diabetes typ 2, op gastric bypass	1.57							ssz	1	0	0	TNF	Imraldi					Metoject 25	0	2021-05-17	lokal ömhet	Moderna	Moderna	Moderna	0	1			2021-06-30	Väldigt ont i armen 2-3 dygn. Väldigt trött ett dygn.	2021-09-06
384UMEA	22	1	2000	Reaktiv artrit	2020	2						0	0	2.47							ssz, pred	2	0	0	TNF	Imraldi					mtxt 20	0	2021-06-02	0	Pfizer	Pfizer	Pfizer	0	1			2021-07-20	lokal ämhet en dag	2021-09-14
411UMEA	58	1	1964	PsA	1993	29		0				0	Binjurebarsinsuff, hypertoni, hyperlipidemi, migrän, astma, osteoporos, aortastenos, ulcus mars 21, reaktiverad CMV april 21								guld, ssz, pred	3	Enbrel, Orencia	2	TNF	Remsima					mtxt 10	0	2021-05-10	Ont i armen dagne efter	Pfizer	Pfizer	Pfizer	0	1			2021-06-22	mycket ont i armen	2021-08-30
KS049	55	1	1967	SpA	2003	19	0	0	0	0	0	0	0	1.75	0	0.1	2	NA	NA	0	mtx	1	0	0	aTNF + mtx	adalimumab			1 every other week		40mg	0	2021-05-28	0	Pfizer	Pfizer		0	1			2021-07-07	0	2021-07-09	1	1.75	0
LINK208	37	1	1985	Juvenil RA	2001	21	0	1	1	1	0	0	Mb Crohn 1992	3.52	1.38	NA	NA	NA	NA		azatioprin, ssz	2	remicade	1	TNF+mtx	hyrimoz			vav	40mg	mtx 20mg	0	2021-05-18	trötthet ett par dagar	Pfizer	Pfizer	Pfizer	0	1			2021-06-29	frossa ett par timmar	2021-08-20	1	4.53	0.63
074UMEA	42	0	1980	RA	2009	13	0	0	0	1		0	0	2.01	0.88						mtxt	1	0	0	TNF	benepali					salazo 1000mg/d	0	2021-07-07	öm i axeln/armen	Pfizer	Pfizer	Pfizer	0	1			2021-08-25	0	2021-09-28
118UMEA	44	0	1978	AxSpa	2010	12						0	0	1.67		0.5	1.3				0	0	0	0	TNF	benepali					ssz 2000	0	2021-07-05	0	Pfizer	Pfizer	Pfizer	0	1			2021-08-23	0	2021-09-22
142UMEA	46	0	1976	PsA	2010	12		1				0	njursten	0.84	0.38						prednisolon	1	0	0	TNF	benepali					mtx 10 mg/v, ssz 2000	0	2021-05-11	lokal ömhet	Pfizer	Pfizer	Pfizer	0	1			2021-06-23	lokalt mycket ont	2021-08-30
305UMEA	29	1	1993	JIA	2008	14	0	0	0	0		0	0	1.88	0						mtxt, prednisolon	2	0	0	TNF	Humira					Salazo 1500mg/d	0	2021-06-21	ont i armen samt ledvärk i två dagar	Pfizer	Pfizer	Pfizer	0	1			2021-08-09	lite ont i armen	2021-10-05
333UMEA	51	1	1971	RA	2010	12	0	1	1	1		0	bröstcancer	1.46							mtx, pred	2	0	0	TNF	Hyrimoz					ssz 2000/d	0	2021-05-11	0	Pfizer	Pfizer	Moderna	0	1			2021-06-23	Svullna lymfkörtlar i armhålan, ont i armen 2 dagar	2021-09-01
366UMEA	48	0	1974	RA	2015	7	0	1	0	1		0	0	2.74	0.75						mtx, ssz, pred	3	Enbrel	1	TNF	Imraldi					ssz	0	2021-05-26	0	Pfizer	Pfizer	Pfizer	0	1			2021-07-07	0	2021-09-21
Studiekod	age	Kön 0=man, 1=kvinna	födelseår	Diagnos	Diagnosår		noduli	RF kE/L	RTG	anti-CCP kE/L	extra-artikulära manif (vilka)	Rökning; aldrig=0; föred=1; rökare=2	komorbiditeter_vid inklusion(besök0=	DAS28_besök0	HAQ_besök0	BASFI_besök0	BASDAI_besök0	SLIDAI_besök0	BIVAS_besök0	Andra antikroppar(vilka)	tidigare sDMARDs(vilka)	antal_tidigare sDMARds	tidigare tDMARD/biologisk beh (vilka)	antal_tidigare tDMARds/biologiska	GRUPP	Biologisk behandling	Rituximab	IgG vid vaccination	senaste dosföre vacc_datum	Biologisk_senastedos	DMARD_dos-at inclusion	Prednisolon dos/dag	första vaccindos datum	biverkningar dos 1	COVID19-vaccin_dos1	COVID19-vaccin dos 2	COVID19-vaccin dos 3		SciLifeLab_result e dos 3 (flera)	samtliga pos e dos 4		andra vaccindos datum	Biverkningarvaccindos 2	prov1_datum	prov 1_nr	DAS28_besök1	HAQ_bersök1	BASFI	BASDAI
GBGK001	57	1	1965	kontroll								1	Hypertoni												kontroll								2021-05-07	Öm i arm	Pfizer	Pfizer	Pfizer	0	1			2021-06-15		2021-09-01
GBGK002	59	1	1963	kontroll								0	Allergi												kontroll								2021-05-12	Inga	Pfizer	Pfizer	Pfizer	0	1			2021-06-21		2021-07-27
GBGK003	51	1	1971	kontroll								0	0												kontroll								2021-05-25	Inga	Pfizer	Pfizer	Pfizer	0	1			2021-07-09		2021-07-29
GBGK004	31	0	1991	kontroll								0	0												kontroll								2021-06-04	Inga	Pfizer	Pfizer	Pfizer	0	1			2021-07-22		2021-09-01
GBGK005	56	1	1966	kontroll								2	0												kontroll								2021-05-18	Öm i arm	Pfizer	Pfizer	Pfizer	0	1			2021-06-22		2021-07-15
GBGK006	53	1	1969	kontroll								0	0												kontroll								2021-06-14	Öm i arm, feber 1v, svullna lymfkörtlar	Moderna	Pfizer	0	0	1			2021-09-03		2021-10-07
GBGK007	46	1	1976	kontroll								0	0												kontroll								2021-06-04	Inga	Pfizer	Pfizer	Pfizer	0	1			2021-07-22		2021-09-01
GBGK008	38	1	1984	kontroll								0	Mb Menière												kontroll								2021-06-04	Inga	Pfizer	Pfizer	Pfizer	0	1			2021-07-22		2021-09-01
GBGK009	29	1	1993	kontroll								0	0												kontroll								2021-06-04	Inga	Pfizer	Pfizer	Pfizer	0	1			2021-07-22		2021-09-01
GBGK010	45	1	1977	kontroll								2	0												kontroll								2021-06-04	Inga	Pfizer	Pfizer	Pfizer	0	1			2021-07-22		2021-09-08
GBGK011	48	1	1974	kontroll								0	Op för cholesteatom, hörapparat												kontroll								2021-06-04	Öm i arm	Pfizer	Pfizer	0	0	1			2021-08-19		2021-09-08
GBGK013	28	1	1994	kontroll								2	Depression, ADHD												kontroll								2021-06-04	Inga	Pfizer	Pfizer	Pfizer	0	1			2021-07-26		2021-09-07
KS026	59	1	1963	kontroll																													2021-05-11	HV, yrsel	Pfizer	Pfizer		0	1			2021-06-17	HV, yrsel	2021-08-19	1
KS029	53	1	1969	kontroll																													2021-05-11	0	Pfizer	Pfizer		0	1			2021-06-17	0	2021-07-13	1
KS030	50	1	1972	kontroll																													2021-05-11	0	Pfizer	Pfizer		0	1			2021-06-17	0	2021-08-16	1
KS042	36	1	1986	kontroll																													2021-07-05	0	Moderna	Moderna			missing data			2021-09-21	trötthet	2021-10-28	1
KS045	29	1	1993	kontroll																													2021-07-25	0	Pfizer	Pfizer			missing data			2021-09-11	HV, ont kropp, feber	2021-10-20	1
KS047	29	0	1993	kontroll																													2021-07-15		Pfizer	Pfizer			missing data			2021-09-01		2021-10-08	1
KS048	27	1	1995	kontroll																																			missing data					2021-11-16
LINK501	62	1	1960	kontroll								1	celiaki 1995												kontroll								2021-05-05	0	Pfizer	Pfizer	Pfizer	0	1			2021-06-14	0	2021-07-07	1
LINK502	53	1	1969	kontroll								1	Tabl beh hypertoni 2018.												kontroll								2021-05-05	0	Pfizer	Pfizer	Pfizer	0	1			2021-06-17	trötthet 1 v efter dos 2	2021-07-07	1
LINK503	32	0	1990	kontroll								0	tablbeh familjär hyperkolesterolemi 2020												kontroll								2021-05-07	öm i armen	Pfizer	Pfizer	Moderna	0	1			2021-06-28	hv 1 dygn, öm i armen	2021-07-13	1
LINK504	39	1	1983	kontroll								0	0												kontroll								2021-06-30	trött och ont i armen 1 dygn	Pfizer	Pfizer	Moderna	0	1			2021-08-18	trött och ont i armen 1 dygn	2021-09-15	1
LINK505	43	0	1979	kontroll								0	0												kontroll								2021-06-22	ont i armen 2veckor	Pfizer	Pfizer	Moderna	0	1			2021-08-11	ont i armen 3 dagar	2021-09-15	1
LINK506	44	1	1978	kontroll								0	astma 1984-symbicort. Depression 2019-antidepr tab												kontroll								2021-05-26	öm i armen 3 dagar	Pfizer	Pfizer	Moderna	0	1			2021-07-14	öm i armen 3 dar	2021-08-18	1
LINK507	38	1	1984	kontroll								0	gastric bypass 2016, tabbeh depression 2014												kontroll								2021-07-01	öm i armen, trötthet 2 dar	Pfizer	Pfizer	Pfizer	0	1			2021-08-19	öm i armen, trötthet 2 dar	2021-09-20	1
LINK509	27	1	1995	kontroll									0												kontroll								2021-07-01	ont i armen 10 dagar	Pfizer	Pfizer	Pfizer	0	1			2021-08-18	ont i armen och yr 1-2dagar	2021-08-15	1
LINK510	57	0	1965	kontroll								0	tablbeh ht 2016, sudden deafness 2016, gallstensop 2019												kontroll								2021-06-29	stark trötthet 1v.	Pfizer	Pfizer	Moderna	0	1			2021-08-17	0	2021-08-17	1
LINK511	47	0	1975	kontroll								0	0												kontroll								2021-05-28	0	Pfizer	Pfizer	Moderna	0	1			2021-07-14	0	2021-08-25	1
LU002	57	1	1965	kontroll								0			0					0				0	kontroll								2020-03-15	ömhet i armen i 1 dag	Astra Zeneca	Pfizer	Pfizer	1	1			2021-05-24	trötthet och ont i armen i en dag	2021-06-09	145	kontroll	0
LU004	61	1	1961	kontroll								1			0					0				0	kontroll								2021-03-09		Pfizer	Pfizer	Pfizer	0	1			2021-04-06	inga	2021-04-21	57	kontroll	0
LU005	68	1	1654	kontroll									0		0					0				0	kontroll								2020-03-15	inga	Astra Zeneca	Astra Zeneca	Moderna	1	1			2021-06-09	inga	2021-06-09	138	kontroll	0
LU019	72	1	1950	kontroll								0			0										kontroll								2021-04-20	inga	Pfizer	Pfizer	Pfizer	0	1			2021-06-01	inga	2021-06-16	157	kontroll	0
LU020	63	0	1959	kontroll								0			0										kontroll								2021-05-16	inga	Pfizer	Pfizer	Moderna	0	1			2021-06-09	inga	2021-07-14	261	kontroll	0
LU021	63	1	1959	kontroll								0			0										kontroll								2021-01-06	inga	Pfizer	Pfizer	Moderna	0	1			2021-06-22	feber och ruggig i kroppen i ett dygn	2021-07-14	262	kontroll	0
LU031	60	0	1962	kontroll								1		ingår ej	0										kontroll								2012-05-11	trötthet och ömhet i armen i ett dygn	Pfizer	Pfizer	Moderna	0	1			2021-07-23	trötthet och ömhet i armen i ett dygn	2021-07-22	279	kontroll	0
LU041	75	0	1947	kontroll								1	lungfibros,Espriet beh; MI 2916, hypertoni, diet beh DM typ II		0																		2021-04-12	o nti armen, diaréer i 3 dagar	Pfizer	Pfizer	Pfizer	0	1	1		2021-05-26	inga	2021-06-09	137	kontroll	0
LU046	54	1	1968	kontroll								0	0	ingår ej	0										kontroll								2021-07-10	inga	Moderna	Moderna	Pfizer	0	1			2021-08-19	hv och trötthet i ett dygn	2021-09-15	325	kontroll	0
LU047	66	1	1956	kontroll								0	0		0										kontroll	0				0			2021-06-02	inga	Pfizer	Pfizer	Pfizer	0	1	1		2021-08-08	nej	2021-06-14	156	kontroll	0
LU064	69	1	1953	kontroll								1	astma, öm i armen												kontroll	0							2021-04-14	öm i armen	Astra Zeneca	Astra Zeneca	Pfizer	1	1			2021-06-28	öm i armen	2021-07-14	258	kontroll	0
LU066	41	1	1981	kontroll								1	APC resistens, utmattningsdepression		0																		2021-04-25	0	Pfizer	Pfizer	Pfizer	0	1			2021-06-09	0	2021-06-29	199	kontroll	0
LU070	47	1	1975	kontroll								0	0		0										kontroll	kontroll	kontroll						2021-05-01	inga	Pfizer	Pfizer	Pfizer	0	1			2021-06-14	feber, ledvärk. Trötthet, takykardy i 1 dygn	2021-07-08	245	kontroll	0
LU077	44	1	1978	kontroll								0	pollenallergi		0										kontroll	kontroll	kontroll						2021-04-28		Pfizer	Pfizer	Moderna	0	1			2021-06-16	0	2021-07-01	209	kontroll	0
LU102	53	0	1969	kontroll								0	0	ingår ej	0										kontroll	kontroll	kontroll						2021-05-27	inga	Pfizer	Pfizer	Pfizer	0	1			2021-07-08	inga	2021-07-22	278	kontroll	0
LU103	52	1	1970	kontroll								0	0	ingår ej	0										kontroll	kontroll	kontroll						2021-02-25	feber i ½dygn, trötthet;	Astra Zeneca	Pfizer	Moderna	1	1			2021-05-11	ont i armen	2021-05-26	103	kontroll	0
LU105	57	1	1965	kontroll								0	0	ingår ej	0										kontroll	kontroll	kontroll						2021-03-15	inga	Astra Zeneca	Pfizer	Moderna		missing data			2021-05-01	inga	2021-05-26	105	ingår ej	0
LU115	55	1	1967	kontroll									0	ingår ej	0										kontroll	kontroll	kontroll						2021-03-25	öm i armen, trötthet	Astra Zeneca	Moderna	Moderna	1	1			2021-05-18	on i armen efter varje dos	2021-06-02	115	kontroll	0
LU130	53	1	1969	kontroll									0		0										kontroll	kontroll	kontroll						2021-03-12	ont i kroppen, en febertopp, hv, trötthet	Astra Zeneca	Astra Zeneca	Pfizer	1	1			2021-05-24	inga	2021-06-09	130	kontroll	0
LU141	54	1	1968	kontroll								0	0	ingår ej	0										kontroll	kontroll	kontroll						2021-02-17	trötthet	Astra Zeneca	Astra Zeneca	Moderna		missing data			2021-05-17	trötthet	2021-06-09	141	kontroll	0
LU170	60	0	1962	kontroll									hypertovi, sepsis 2016	ingår ej	0										kontroll	kontroll	kontroll						2021-08-03	lätt feber, hv i 1 dygn	Moderna	Moderna	Moderna	0	1			2021-09-01	hv, tröttehet och ont i musklerna i 1,5 dagar	2021-09-22	331	kontroll	0
LU172	50	1	1972	kontroll									0		0										kontroll	kontroll	kontroll						2021-03-18	inga	Astra Zeneca	Pfizer		1	1			2021-06-03		2021-06-21	172	kontroll	0
LU188	52	1	1970	kontroll								1	0		0										kontroll	kontroll	kontroll						2021-03-18	feber, frossa, ledvärk	Astra Zeneca	Astra Zeneca	Pfizer	1	1			2021-05-25	yr, illamående	2021-06-23	188	kontroll	0
[truncated: 274 more columns]

## Sheet: Kontoller
Studiekod	age	födelseår	Kön 0=man, 1=kvinna	Födelsedatum		Diagnos	Diagnosår		noduli	RF kE/L	RTG	anti-CCP kE/L	extra-artikulära manif (vilka)	Rökning; aldrig=0; föred=1; rökare=2	komorbiditeter_vid inklusion(besök0=	DAS28_besök0	HAQ_besök0	BASFI_besök0	BASDAI_besök0	SLIDAI_besök0	BIVAS_besök0	Andra antikroppar(vilka)	tidigare sDMARDs(vilka)	antal_tidigare sDMARds	tidigare tDMARD/biologisk beh (vilka)	antal_tidigare tDMARds/biologiska	GRUPP	Biologisk behandling	Rituximab	IgG vid vaccination	senaste dosföre vacc_datum	Biologisk_senastedos	DMARD_dos-at inclusion	Prednisolon dos/dag	COVID19-vaccin_dos1	första vaccindos datum	biverkningar dos 1	COVID19-vaccin dos 2	andra vaccindos datum	Biverkningarvaccindos 2	prov1_datum	prov 1_nr	DAS28_besök1	HAQ_bersök1	BASFI	BASDAI	BASFI_besök1	BASDAI_besök1	SLIDAI_besök1
GBGK001	57	1965	1	1965-11-02		kontroll								1	Hypertoni												kontroll								Pfizer	2021-05-07	Öm i arm	Pfizer	2021-06-15		2021-09-01
GBGK002	59	1963	1	1963-12-08		kontroll								0	Allergi												kontroll								Pfizer	2021-05-12	Inga	Pfizer	2021-06-21		2021-07-27
GBGK003	51	1971	1	1971-04-20		kontroll								0	0												kontroll								Pfizer	2021-05-25	Inga	Pfizer	2021-07-09		2021-07-29
GBGK004	31	1991	0	1991-03-21		kontroll								0	0												kontroll								Pfizer	2021-06-04	Inga	Pfizer	2021-07-22		2021-09-01
GBGK005	56	1966	1	1966-09-22		kontroll								2	0												kontroll								Pfizer	2021-05-18	Öm i arm	Pfizer	2021-06-22		2021-07-15
GBGK006	53	1969	1	1969-03-11		kontroll								0	0												kontroll								Moderna	2021-06-14	Öm i arm, feber 1v, svullna lymfkörtlar	Pfizer	2021-09-03		2021-10-07
GBGK007	46	1976	1	1976-03-09		kontroll								0	0												kontroll								Pfizer	2021-06-04	Inga	Pfizer	2021-07-22		2021-09-01
GBGK008	38	1984	1	1984-10-09		kontroll								0	Mb Menière												kontroll								Pfizer	2021-06-04	Inga	Pfizer	2021-07-22		2021-09-01
GBGK009	29	1993	1	1993-03-23		kontroll								0	0												kontroll								Pfizer	2021-06-04	Inga	Pfizer	2021-07-22		2021-09-01
GBGK010	45	1977	1	1974-08-11		kontroll								2	0												kontroll								Pfizer	2021-06-04	Inga	Pfizer	2021-07-22		2021-09-08
GBGK011	48	1974	1	1977-02-16		kontroll								0	Op för cholesteatom, hörapparat												kontroll								Pfizer	2021-06-04	Öm i arm	Pfizer	2021-08-19		2021-09-08
GBGK013	28	1994	1	1994-01-10		kontroll								2	Depression, ADHD												kontroll								Pfizer	2021-06-04	Inga	Pfizer	2021-07-26		2021-09-07
KS026	59	1963	1	1963-03-27		kontrollperson																													Pfizer	2021-05-11	HV, yrsel	Pfizer	2021-06-17	HV, yrsel	2021-08-19	1
KS029	53	1969	1	1969-03-11		kontrollperson																													Pfizer	2021-05-11	0	Pfizer	2021-06-17	0	2021-07-13	1
KS030	50	1972	1	1972-10-19		kontrollperson																													Pfizer	2021-05-11	0	Pfizer	2021-06-17	0	2021-08-16	1
KS042	36	1986	1	1986-09-19		kontrollperson																													Moderna	2021-07-05	0	Moderna	2021-09-21	trötthet	2021-10-28	1
KS045	29	1993	1	1993-08-18		kontrollperson																													Pfizer	2021-07-25	0	Pfizer	2021-09-11	HV, ont kropp, feber	2021-10-20	1
KS047	29	1993	0	1993-10-10		kontrollperson																													Pfizer	2021-07-15		Pfizer	2021-09-01		2021-10-08	1
KS048	27	1995	1	1995-11-06		kontrollperson																																			2021-11-16
LINK501	62	1960	1	1960-09-10		kontroll								1	celiaki 1995												kontroll								Pfizer	2021-05-05	0	Pfizer	2021-06-14	0	2021-07-07	1
LINK502	53	1969	1	1969-09-19		kontroll								1	Tabl beh hypertoni 2018.												kontroll								Pfizer	2021-05-05	0	Pfizer	2021-06-17	trötthet 1 v efter dos 2	2021-07-07	1
LINK503	32	1990	0	1990-10-15		kontroll								0	tablbeh familjär hyperkolesterolemi 2020												kontroll								Pfizer	2021-05-07	öm i armen	Pfizer	2021-06-28	hv 1 dygn, öm i armen	2021-07-13	1
LINK504	39	1983	1	1983-07-14		kontroll								0	0												kontroll								Pfizer	2021-06-30	trött och ont i armen 1 dygn	Pfizer	2021-08-18	trött och ont i armen 1 dygn	2021-09-15	1
LINK505	43	1979	0	1979-01-31		kontroll								0	0												kontroll								Pfizer	2021-06-22	ont i armen 2veckor	Pfizer	2021-08-11	ont i armen 3 dagar	2021-09-15	1
LINK506	44	1978	1	1978-06-24		kontroll								0	astma 1984-symbicort. Depression 2019-antidepr tab												kontroll								Pfizer	2021-05-26	öm i armen 3 dagar	Pfizer	2021-07-14	öm i armen 3 dar	2021-08-18	1
LINK507	38	1984	1	1984-03-22		kontroll								0	gastric bypass 2016, tabbeh depression 2014												kontroll								Pfizer	2021-07-01	öm i armen, trötthet 2 dar	Pfizer	2021-08-19	öm i armen, trötthet 2 dar	2021-09-20	1
LINK509	27	1995	1	1995-05-14		kontroll									0												kontroll								Pfizer	2021-07-01	ont i armen 10 dagar	Pfizer	2021-08-18	ont i armen och yr 1-2dagar	2021-08-15	1
LINK510	57	1965	0	1965-01-18		kontroll								0	tablbeh ht 2016, sudden deafness 2016, gallstensop 2019												kontroll								Pfizer	2021-06-29	stark trötthet 1v.	Pfizer	2021-08-17	0	2021-08-17	1
LINK511	47	1975	0	1975-03-27		kontroll								0	0												kontroll								Pfizer	2021-05-28	0	Pfizer	2021-07-14	0	2021-08-25	1
LU002	57	1965	1	1965-01-01		kontroll								0			0					0				0	kontroll								Astra Zeneca	2020-03-15	ömhet i armen i 1 dag	Pfizer	2021-05-24	trötthet och ont i armen i en dag	2021-06-09	145	kontroll	0
LU004	61	1961	1	1961-06-25		kontroll								1			0					0				0	kontroll								Pfizer	2021-03-09		Pfizer	2021-04-06	inga	2021-04-21	57	kontroll	0
LU005	68	1654	1	1954-05-25		kontroll									0		0					0				0	kontroll								Astra Zeneca	2020-03-15	inga	Astra Zeneca	2021-06-09	inga	2021-06-09	138	kontroll	0
LU019	72	1950	1	1950-09-28		kontroll								0			0										kontroll								Pfizer	2021-04-20	inga	Pfizer	2021-06-01	inga	2021-06-16	157	kontroll	0
LU020	63	1959	0	1959-01-01		kontroll								0			0										kontroll								Pfizer	2021-05-16	inga	Pfizer	2021-06-09	inga	2021-07-14	261	kontroll	0
LU021	63	1959	1	1959-11-01		kontroll								0			0										kontroll								Pfizer	2021-01-06	inga	Pfizer	2021-06-22	feber och ruggig i kroppen i ett dygn	2021-07-14	262	kontroll	0
LU031	60	1962	0	1962-07-15		kontroll								1		ingår ej	0										kontroll								Pfizer	2012-05-11	trötthet och ömhet i armen i ett dygn	Pfizer	2021-07-23	trötthet och ömhet i armen i ett dygn	2021-07-22	279	kontroll	0
LU041	75	1947	0	1947-03-27		kontroll								1	lungfibros,Espriet beh; MI 2916, hypertoni, diet beh DM typ II		0																		Pfizer	2021-04-12	o nti armen, diaréer i 3 dagar	Pfizer	2021-05-26	inga	2021-06-09	137	kontroll	0
LU046	54	1968	1	1968-05-19		kontroll								0	0	ingår ej	0										kontroll								Moderna	2021-07-10	inga	Moderna	2021-08-19	hv och trötthet i ett dygn	2021-09-15	325	kontroll	0
LU047	66	1956	1	1956-09-17		kontroll								0	0		0										kontroll	0				0			Pfizer	2021-06-02	inga	Pfizer	2021-08-08	nej	2021-06-14	156	kontroll	0
LU064	69	1953	1	1953-05-09		kontroll								1	astma, öm i armen												kontroll	0							Astra Zeneca	2021-04-14	öm i armen	Astra Zeneca	2021-06-28	öm i armen	2021-07-14	258	kontroll	0
LU066	41	1981	1	1981-04-10		kontroll								1	APC resistens, utmattningsdepression		0																		Pfizer	2021-04-25	0	Pfizer	2021-06-09	0	2021-06-29	199	kontroll	0
LU070	47	1975	1	1975-06-12		kontroll								0	0		0										kontroll	kontroll	kontroll						Pfizer	2021-05-01	inga	Pfizer	2021-06-14	feber, ledvärk. Trötthet, takykardy i 1 dygn	2021-07-08	245	kontroll	0
LU077	44	1978	1	1978-09-03		kontroll								0	pollenallergi		0										kontroll	kontroll	kontroll						Pfizer	2021-04-28		Pfizer	2021-06-16	0	2021-07-01	209	kontroll	0
LU102	53	1969	0	1969-01-07		kontroll								0	0	ingår ej	0										kontroll	kontroll	kontroll						Pfizer	2021-05-27	inga	Pfizer	2021-07-08	inga	2021-07-22	278	kontroll	0
LU103	52	1970	1	1970-11-02		kontroll								0	0	ingår ej	0										kontroll	kontroll	kontroll						Astra Zeneca	2021-02-25	feber i ½dygn, trötthet;	Pfizer	2021-05-11	ont i armen	2021-05-26	103	kontroll	0
LU105	57	1965	1	1965-11-10		kontroll								0	0	ingår ej	0										kontroll	kontroll	kontroll						Astra Zeneca	2021-03-15	inga	Pfizer	2021-05-01	inga	2021-05-26	105	ingår ej	0
LU115	55	1967	1	1967-05-05		kontroll									0	ingår ej	0										kontroll	kontroll	kontroll						Astra Zeneca	2021-03-25	öm i armen, trötthet	Moderna	2021-05-18	on i armen efter varje dos	2021-06-02	115	kontroll	0
LU130	53	1969	1	1969-11-25		kontroll									0		0										kontroll	kontroll	kontroll						Astra Zeneca	2021-03-12	ont i kroppen, en febertopp, hv, trötthet	Astra Zeneca	2021-05-24	inga	2021-06-09	130	kontroll	0
LU141	54	1968	1	1968-04-26		kontroll								0	0	ingår ej	0										kontroll	kontroll	kontroll						Astra Zeneca	2021-02-17	trötthet	Astra Zeneca	2021-05-17	trötthet	2021-06-09	141	kontroll	0
LU170	60	1962	0	1962-09-14		kontroll									hypertovi, sepsis 2016	ingår ej	0										kontroll	kontroll	kontroll						Moderna	2021-08-03	lätt feber, hv i 1 dygn	Moderna	2021-09-01	hv, tröttehet och ont i musklerna i 1,5 dagar	2021-09-22	331	kontroll	0
LU172	50	1972	1	1972-02-05		kontroll									0		0										kontroll	kontroll	kontroll						Astra Zeneca	2021-03-18	inga	Pfizer	2021-06-03		2021-06-21	172	kontroll	0
LU188	52	1970	1	1970-01-23		kontroll								1	0		0										kontroll	kontroll	kontroll						Astra Zeneca	2021-03-18	feber, frossa, ledvärk	Astra Zeneca	2021-05-25	yr, illamående	2021-06-23	188	kontroll	0
[truncated: 261 more columns]
